# Supplementary material for: Identification of Candidate Biomarker ASXL2 and Its Predictive Value in Pancreatic Carcinoma
Source: Front Oncol. 2021 Oct 8;11:736694. doi: 10.3389/fonc.2021.736694 (PMC8531590; doi:10.3389/fonc.2021.736694)
Supplement: Supplementary Table 2 — The up- and down-regulated genes and enriched terms and pathways. [file Table_2.xlsx]

## Sheet: PAAD_ASXL2_DEGs
	baseMean	log2FoldChange	lfcSE	stat	pvalue	padj	change
A1BG	17.2352	-0.445746	0.170444	-2.61521	0.00891736	0.0225649	Not-significant
A1CF	526.096	0.232287	0.24213	0.959352	0.337382	0.454511	Not-significant
A2M	35017.7	0.224634	0.114224	1.9666	0.0492289	0.0955251	Not-significant
A2ML1	426.421	0.463164	0.388835	1.19116	0.233592	0.340118	Not-significant
A3GALT2	1.9327	-0.38753	0.228856	-1.69333	0.090392	0.158284	Not-significant
A4GALT	1515.63	-0.243965	0.14172	-1.72146	0.0851671	0.150676	Not-significant
A4GNT	215.857	-0.157591	0.328014	-0.48044	0.630915	0.726743	Not-significant
AAAS	1720.62	-0.393927	0.0520705	-7.56527	3.87045e-14	3.21645e-12	Not-significant
AACS	2249.73	-0.197036	0.0864266	-2.27981	0.0226189	0.0497102	Not-significant
AADAC	457.031	0.139213	0.255581	0.544693	0.585965	0.688569	Not-significant
AADACL2	0.843001	0.689807	0.492072	1.40184	0.160963	0.253077	Not-significant
AADACL3	0.200073	-0.901918	0.792021	-1.13876	0.254805	0.364294	Not-significant
AADACL4	0.632151	-0.229129	0.479973	-0.477378	0.633093	0.728548	Not-significant
AADAT	184.523	-0.243914	0.104062	-2.34394	0.0190815	0.0430149	Not-significant
AAED1	764.601	0.0208948	0.072625	0.287708	0.77357	0.842087	Not-significant
AAGAB	2390.66	-0.0196513	0.0625421	-0.314209	0.753362	0.827792	Not-significant
AAK1	2022.03	0.339868	0.0636121	5.34282	9.15098e-08	9.82143e-07	Not-significant
AAMDC	747.974	-0.448713	0.0836535	-5.36395	8.14206e-08	8.88879e-07	Not-significant
AAMP	6457.94	-0.127036	0.0571148	-2.22421	0.026134	0.0562672	Not-significant
AANAT	16.811	-0.0686779	0.215986	-0.317974	0.750504	0.825722	Not-significant
AAR2	2194.94	-0.0657204	0.0401347	-1.6375	0.101527	0.173895	Not-significant
AARD	19.9859	0.28315	0.171022	1.65563	0.0977966	0.168708	Not-significant
AARS	6830	0.0442453	0.0598286	0.739533	0.459583	0.57473	Not-significant
AARS2	819.128	-0.146139	0.0496164	-2.94537	0.00322571	0.00953081	Not-significant
AARSD1	230.272	-0.448986	0.0744742	-6.02874	1.65238e-09	2.90375e-08	Not-significant
AASDH	464.559	0.256033	0.0594282	4.30827	1.64536e-05	9.47266e-05	Not-significant
AASDHPPT	1342.64	0.25524	0.0564412	4.52222	6.11941e-06	3.98198e-05	Not-significant
AASS	335.673	0.406514	0.106984	3.79976	0.000144835	0.000644421	Not-significant
AATF	2976.76	-0.212798	0.0667441	-3.18827	0.00143129	0.00473036	Not-significant
AATK	983.099	-0.533157	0.177641	-3.00132	0.0026881	0.00815233	Not-significant
ABAT	1817.88	-0.0521039	0.186395	-0.279535	0.779834	0.846729	Not-significant
ABCA1	1953.05	0.619431	0.11823	5.2392	1.61277e-07	1.62664e-06	Not-significant
ABCA10	211.115	-0.095171	0.145956	-0.652054	0.514366	0.625213	Not-significant
ABCA12	193.726	0.201155	0.228089	0.881915	0.377823	0.495992	Not-significant
ABCA13	144.402	-0.191478	0.228891	-0.836546	0.402848	0.520837	Not-significant
ABCA2	4084.6	-0.235293	0.110403	-2.13122	0.033071	0.0685871	Not-significant
ABCA3	1510.7	0.0847878	0.14954	0.566992	0.57072	0.67552	Not-significant
ABCA4	38.7459	-0.134547	0.216118	-0.622562	0.533572	0.643064	Not-significant
ABCA5	1251.73	-0.219507	0.136747	-1.60521	0.108449	0.183803	Not-significant
ABCA6	442.988	0.514194	0.160189	3.20993	0.00132769	0.00443662	Not-significant
ABCA7	1949.83	-0.639447	0.117741	-5.43097	5.60472e-08	6.44725e-07	Not-significant
ABCA8	764.061	0.737634	0.206976	3.56387	0.000365427	0.00144803	Not-significant
ABCA9	374.411	0.44963	0.169811	2.64782	0.0081012	0.0207847	Not-significant
ABCB1	1066.38	0.43404	0.209641	2.0704	0.0384151	0.0777359	Not-significant
ABCB10	987.506	0.303778	0.0678618	4.47643	7.5902e-06	4.83697e-05	Not-significant
ABCB11	18.2979	0.300717	0.222198	1.35337	0.175936	0.271814	Not-significant
ABCB4	159.491	-0.0322161	0.166593	-0.193382	0.84666	0.896356	Not-significant
ABCB5	23.0248	0.275784	0.215492	1.27979	0.200618	0.301156	Not-significant
ABCB6	236.2	-0.465134	0.090352	-5.14803	2.63242e-07	2.49946e-06	Not-significant
ABCB7	837.532	0.064368	0.040013	1.60868	0.107687	0.182757	Not-significant
ABCB8	1861.36	-0.387666	0.0755981	-5.12799	2.92853e-07	2.74255e-06	Not-significant
ABCB9	454.011	-0.388719	0.0879406	-4.42024	9.85911e-06	6.09223e-05	Not-significant
ABCC1	3773.49	0.24743	0.0746605	3.31407	0.000919484	0.00323356	Not-significant
ABCC10	1422.63	-0.170061	0.0569411	-2.98662	0.00282083	0.00849832	Not-significant
ABCC11	23.1281	0.365079	0.186755	1.95486	0.0505999	0.0977799	Not-significant
ABCC12	1.98547	-2.34426	0.509375	-4.60222	4.18006e-06	2.84385e-05	Down-regulated
ABCC2	64.6026	0.341842	0.172703	1.97936	0.0477753	0.093172	Not-significant
ABCC3	13061.9	-0.263261	0.165505	-1.59066	0.111687	0.188287	Not-significant
ABCC4	786.329	0.487484	0.120979	4.02951	5.58944e-05	0.000277351	Not-significant
ABCC5	1993.73	-0.0654068	0.094607	-0.691353	0.489344	0.602579	Not-significant
ABCC6	309.632	-0.0266209	0.154969	-0.171782	0.863609	0.908678	Not-significant
ABCC8	3428.42	-0.310716	0.318681	-0.975005	0.329558	0.445797	Not-significant
ABCC9	942.757	0.800829	0.174625	4.58599	4.51831e-06	3.05179e-05	Not-significant
ABCD1	1091.16	-0.316136	0.0799912	-3.95213	7.74584e-05	0.000370202	Not-significant
ABCD2	46.3247	1.00977	0.202325	4.99083	6.01219e-07	5.19537e-06	Up-regulated
ABCD3	2683.37	0.195364	0.0757146	2.58026	0.00987247	0.0246072	Not-significant
ABCD4	2138.08	-0.315955	0.0622922	-5.07215	3.93349e-07	3.56359e-06	Not-significant
ABCE1	2695.74	0.249943	0.0574559	4.35018	1.36029e-05	8.05573e-05	Not-significant
ABCF1	4093.35	-0.109942	0.0530673	-2.07175	0.0382891	0.0775374	Not-significant
ABCF2	2554.43	-0.0319021	0.0555006	-0.574805	0.565423	0.671208	Not-significant
ABCF3	2701.02	-0.0769906	0.0444756	-1.73107	0.0834384	0.148239	Not-significant
ABCG1	2056.49	0.0548216	0.104941	0.522404	0.601389	0.701686	Not-significant
ABCG2	223.446	0.519526	0.153241	3.39025	0.0006983	0.00254531	Not-significant
ABCG4	15.2148	-0.0992629	0.125703	-0.789663	0.429725	0.546224	Not-significant
ABCG5	28.1532	-0.339169	0.249936	-1.35702	0.174774	0.27031	Not-significant
ABCG8	20.3416	0.101578	0.323768	0.313737	0.753721	0.827984	Not-significant
ABHD1	25.0936	-0.523424	0.124551	-4.20249	2.63996e-05	0.000143795	Not-significant
ABHD10	1111.08	-0.12501	0.0581548	-2.1496	0.0315868	0.0658932	Not-significant
ABHD11	2270	-0.479143	0.11821	-4.05332	5.04968e-05	0.000252825	Not-significant
ABHD12	4097.95	-0.526921	0.0686001	-7.68105	1.5779e-14	1.50061e-12	Not-significant
ABHD12B	14.2617	0.280241	0.161407	1.73624	0.0825211	0.146991	Not-significant
ABHD13	1057.7	0.206767	0.0524933	3.93892	8.18489e-05	0.000387953	Not-significant
ABHD14A	742.529	-0.697828	0.124217	-5.61781	1.93397e-08	2.52895e-07	Not-significant
ABHD14B	3730.43	-0.305692	0.0885894	-3.45066	0.000559214	0.00210033	Not-significant
ABHD15	1253.4	-0.280597	0.0970559	-2.89109	0.00383913	0.0110491	Not-significant
ABHD16A	328.462	-0.06868	0.0736412	-0.93263	0.351011	0.468788	Not-significant
ABHD17A	1634.41	-0.572847	0.0867236	-6.60544	3.96345e-11	1.13504e-09	Not-significant
ABHD17B	664.681	0.206917	0.0790377	2.61795	0.00884603	0.0224188	Not-significant
ABHD17C	3806.92	-0.146145	0.162648	-0.898535	0.3689	0.487047	Not-significant
ABHD2	20520.8	0.721261	0.131327	5.49208	3.97217e-08	4.74102e-07	Not-significant
ABHD3	1432.06	0.0579127	0.114788	0.50452	0.613896	0.712818	Not-significant
ABHD4	2464.88	-0.0573421	0.0656641	-0.873263	0.382519	0.500237	Not-significant
ABHD5	612.177	0.291244	0.0686734	4.241	2.22524e-05	0.000123629	Not-significant
ABHD6	438.699	0.256077	0.0933368	2.74358	0.00607728	0.016326	Not-significant
ABHD8	612.291	-0.585155	0.0986232	-5.93324	2.97009e-09	4.89303e-08	Not-significant
ABI1	3487.94	0.216088	0.0520276	4.15333	3.27676e-05	0.000173125	Not-significant
ABI2	2558.98	0.195325	0.0614466	3.17877	0.00147899	0.0048672	Not-significant
ABI3	720.99	-0.223243	0.117552	-1.89909	0.0575522	0.108953	Not-significant
ABI3BP	1978.83	0.805746	0.174026	4.63004	3.65597e-06	2.54373e-05	Not-significant
ABL1	4919.36	0.202447	0.0694472	2.91512	0.00355557	0.0103659	Not-significant
ABL2	2236	0.172607	0.0814795	2.11841	0.0341405	0.070403	Not-significant
ABLIM1	9564.3	0.367466	0.0963955	3.81207	0.000137807	0.000616563	Not-significant
ABLIM2	985.614	-0.0355157	0.164156	-0.216353	0.828712	0.883771	Not-significant
ABLIM3	2810.01	-0.0205406	0.134873	-0.152296	0.878953	0.918812	Not-significant
ABO	1899.7	0.135091	0.206436	0.654394	0.512858	0.623977	Not-significant
ABR	6596.21	-0.0181147	0.0641555	-0.282356	0.777671	0.845257	Not-significant
ABRA	3.68419	0.542	0.297497	1.82187	0.068475	0.125854	Not-significant
ABRACL	1300.98	-0.139289	0.104453	-1.33351	0.182365	0.279495	Not-significant
ABT1	1278.05	-0.187054	0.0565588	-3.30725	0.000942176	0.00330486	Not-significant
ABTB1	2749.34	-0.39258	0.0942031	-4.16738	3.08122e-05	0.000164209	Not-significant
ABTB2	1087.47	0.0746545	0.136282	0.547796	0.583832	0.686697	Not-significant
AC004381.6	163.119	-0.0950575	0.0893041	-1.06442	0.287136	0.39994	Not-significant
AC006116.20	13.1468	-0.0533364	0.150993	-0.353237	0.723911	0.803722	Not-significant
AC013269.5	0.0140603	-0.516566	2.90166	-0.178024	0.858704	NA	Not-significant
AC092835.2	19.0239	0.701683	0.101131	6.93839	3.96582e-12	1.5849e-10	Not-significant
AC138969.4	26.0415	-0.466992	0.174395	-2.67778	0.00741117	0.0193134	Not-significant
ACAA1	2609.46	-0.276417	0.0686755	-4.02497	5.69824e-05	0.00028212	Not-significant
ACAA2	3051.56	-0.0392566	0.0736993	-0.532659	0.59427	0.695799	Not-significant
ACACA	2544.24	0.206989	0.0669582	3.09131	0.00199274	0.00629019	Not-significant
ACACB	1966.26	0.106141	0.144619	0.733935	0.462989	0.57781	Not-significant
ACAD10	1305.59	-0.331771	0.0668201	-4.96514	6.86523e-07	5.85851e-06	Not-significant
ACAD11	28.3132	0.0807198	0.106785	0.755907	0.449705	0.565758	Not-significant
ACAD8	1059.55	0.0158886	0.0509763	0.311687	0.755279	0.828979	Not-significant
ACAD9	1785.32	-0.182692	0.0475623	-3.84111	0.000122479	0.000556008	Not-significant
ACADL	115.003	-0.316933	0.236784	-1.33849	0.180738	0.277689	Not-significant
ACADM	1559.11	0.276499	0.0816028	3.38835	0.000703146	0.00256035	Not-significant
ACADS	1392.44	-0.514038	0.0957186	-5.3703	7.8605e-08	8.6451e-07	Not-significant
ACADSB	868.398	0.205167	0.092544	2.21697	0.0266253	0.0571133	Not-significant
ACADVL	14306.8	-0.528124	0.0808232	-6.53432	6.39001e-11	1.72705e-09	Not-significant
ACAN	226.291	-0.100367	0.168898	-0.594248	0.552346	0.659345	Not-significant
ACAP1	852.102	0.0281584	0.179105	0.157217	0.875074	0.9164	Not-significant
ACAP2	2403.86	0.491438	0.0559777	8.77918	1.64677e-18	6.81075e-16	Not-significant
ACAP3	2132.78	-0.598193	0.097165	-6.15647	7.43866e-10	1.44324e-08	Not-significant
ACAT1	1686.45	-0.157356	0.105404	-1.49288	0.135469	0.220742	Not-significant
ACAT2	965.679	-0.304004	0.0930687	-3.26645	0.00108906	0.00373681	Not-significant
ACBD3	3763.34	0.304437	0.0683044	4.45706	8.30918e-06	5.24567e-05	Not-significant
ACBD4	848.494	-0.559907	0.0921409	-6.07664	1.22727e-09	2.24776e-08	Not-significant
ACBD5	1953.97	0.360036	0.075878	4.74493	2.08577e-06	1.54814e-05	Not-significant
ACBD7	19.1388	0.833042	0.159649	5.21796	1.80908e-07	1.79435e-06	Not-significant
ACCS	828.641	-0.405347	0.110999	-3.65182	0.000260393	0.00107519	Not-significant
ACCSL	0.291059	-0.347285	0.474607	-0.731731	0.464333	0.579081	Not-significant
ACD	1055.28	-0.408163	0.0671443	-6.07889	1.21019e-09	2.21877e-08	Not-significant
ACE	1799.4	-0.2516	0.0949523	-2.64975	0.00805502	0.02068	Not-significant
ACE2	847.904	1.0004	0.258511	3.86986	0.000108897	0.000499643	Up-regulated
ACER1	3.15869	-0.180568	0.262178	-0.688721	0.490999	0.603742	Not-significant
ACER2	227.895	0.986668	0.186707	5.28457	1.26002e-07	1.30205e-06	Not-significant
ACER3	1513.15	0.0929948	0.0715774	1.29922	0.193868	0.293077	Not-significant
ACHE	1050.6	-0.174248	0.194861	-0.894217	0.371206	0.489401	Not-significant
ACIN1	7130.46	-0.1425	0.0452754	-3.1474	0.00164732	0.00534476	Not-significant
ACKR1	1724.53	0.0828964	0.249253	0.33258	0.739452	0.816288	Not-significant
ACKR2	114.591	0.686975	0.173838	3.95182	7.75591e-05	0.000370384	Not-significant
ACKR3	1481.96	-0.0843871	0.136133	-0.619888	0.535331	0.644659	Not-significant
ACKR4	134.133	0.193304	0.16803	1.15041	0.249973	0.359002	Not-significant
ACLY	8602.54	0.255439	0.075592	3.37918	0.000727035	0.00263439	Not-significant
ACMSD	79.2045	-0.676881	0.277407	-2.44003	0.0146861	0.0343971	Not-significant
ACO1	2834.92	0.0173492	0.0758964	0.22859	0.819187	0.876982	Not-significant
ACO2	3226.9	0.12048	0.064272	1.87453	0.060857	0.114141	Not-significant
ACOT1	131.826	0.0341265	0.0915581	0.372731	0.709349	0.790962	Not-significant
ACOT11	601.094	-0.157885	0.113232	-1.39434	0.163214	0.255938	Not-significant
ACOT12	1.33558	-0.12185	0.303817	-0.401064	0.688373	0.774232	Not-significant
ACOT13	935.566	-0.0808437	0.0633714	-1.27571	0.202057	0.302946	Not-significant
ACOT2	665.406	-0.0406394	0.0586168	-0.693307	0.488117	0.601488	Not-significant
ACOT4	210.228	-0.073093	0.107126	-0.682306	0.495045	0.607458	Not-significant
ACOT6	0.826985	0.237963	0.33526	0.709785	0.477837	0.591855	Not-significant
ACOT7	1512.47	-0.310352	0.107945	-2.8751	0.00403894	0.0115313	Not-significant
ACOT8	976.247	-0.442227	0.0707379	-6.25162	4.06204e-10	8.56932e-09	Not-significant
ACOT9	1953.78	-0.0468444	0.0784527	-0.597104	0.550438	0.657509	Not-significant
ACOX1	3910.68	0.142601	0.0697518	2.0444	0.0409136	0.0820014	Not-significant
ACOX2	232.931	0.126718	0.122228	1.03673	0.29986	0.413806	Not-significant
ACOX3	837.394	-0.149352	0.0721672	-2.06953	0.0384961	0.0778591	Not-significant
ACOXL	27.1488	-0.0549587	0.157413	-0.349137	0.726986	0.80598	Not-significant
ACP1	3133.03	-0.0820345	0.0514811	-1.59349	0.111051	0.18741	Not-significant
ACP2	2724.87	-0.256263	0.058589	-4.37391	1.2204e-05	7.33475e-05	Not-significant
ACP5	3255.47	-0.260739	0.156688	-1.66406	0.0960998	0.166427	Not-significant
ACP6	1336.36	-0.547259	0.111698	-4.89946	9.60998e-07	7.89759e-06	Not-significant
ACPP	246.025	0.243569	0.169437	1.43752	0.15057	0.239576	Not-significant
ACPT	3.76581	-0.383419	0.183524	-2.0892	0.0366899	0.0748028	Not-significant
ACR	6.60728	-0.0755401	0.163228	-0.462788	0.643516	0.737561	Not-significant
ACRBP	147.005	0.0131537	0.129851	0.101298	0.919314	0.947004	Not-significant
ACRV1	10.2069	-0.550726	0.180012	-3.05939	0.0022179	0.00689323	Not-significant
ACSBG1	19.8637	-0.000349935	0.143523	-0.00243818	0.998055	0.998785	Not-significant
ACSBG2	5.31199	-0.102596	0.16278	-0.630278	0.528513	0.638567	Not-significant
ACSF2	1381.05	-0.200755	0.102819	-1.95251	0.0508778	0.0982469	Not-significant
ACSF3	1401.24	-0.309824	0.0649154	-4.77273	1.81745e-06	1.37548e-05	Not-significant
ACSL1	5164.06	0.218037	0.131133	1.66272	0.0963695	0.166764	Not-significant
ACSL3	4086.59	0.185539	0.0775555	2.39234	0.0167413	0.0384462	Not-significant
ACSL4	3536.26	0.331007	0.081363	4.06828	4.73622e-05	0.000239015	Not-significant
ACSL5	7110.46	0.177273	0.171724	1.03232	0.301924	0.415976	Not-significant
ACSL6	133.593	-0.492688	0.252075	-1.95453	0.0506384	0.0978351	Not-significant
ACSM1	105.432	-0.256573	0.168246	-1.52499	0.127261	0.209712	Not-significant
ACSM2A	3.28401	-0.279499	0.293903	-0.95099	0.341609	0.458575	Not-significant
ACSM2B	5.08337	-0.200538	0.279038	-0.718675	0.472341	0.586478	Not-significant
ACSM3	927.261	-0.195742	0.176656	-1.10804	0.267844	0.378945	Not-significant
ACSM4	8.31486	-0.255244	0.229129	-1.11397	0.26529	0.37608	Not-significant
ACSM5	46.5631	0.351138	0.171948	2.04212	0.0411399	0.0823354	Not-significant
ACSM6	4.3932	-0.557582	0.27053	-2.06107	0.0392962	0.0792789	Not-significant
ACSS1	2677.09	-0.386521	0.139875	-2.76333	0.00572142	0.015513	Not-significant
ACSS2	2666.65	-0.168618	0.103888	-1.62308	0.104573	0.178391	Not-significant
ACSS3	411.53	0.285803	0.125177	2.2832	0.0224185	0.0493674	Not-significant
ACTA1	17.282	0.0165284	0.179796	0.0919283	0.926755	0.952242	Not-significant
ACTA2	24190.6	0.132851	0.153444	0.865797	0.386601	0.504536	Not-significant
ACTB	266732	-0.240178	0.0748636	-3.20821	0.00133563	0.00445895	Not-significant
ACTBL2	38.8184	0.247918	0.241652	1.02593	0.304924	0.419278	Not-significant
ACTC1	113.154	0.202868	0.298607	0.67938	0.496897	0.609057	Not-significant
ACTG1	158816	-0.160292	0.068135	-2.35257	0.0186441	0.0421626	Not-significant
ACTG2	2484.88	0.575759	0.26615	2.16329	0.0305188	0.064071	Not-significant
ACTL10	161.129	-0.584514	0.134245	-4.35409	1.33623e-05	7.93971e-05	Not-significant
ACTL6A	1939.77	0.174421	0.0581517	2.99942	0.00270496	0.00819506	Not-significant
ACTL6B	41.1277	0.37213	0.272544	1.36539	0.172129	0.267022	Not-significant
ACTL7A	0.09784	-0.840026	1.22002	-0.688532	0.491118	NA	Not-significant
ACTL7B	0.626861	-0.79038	0.341727	-2.3129	0.0207282	0.0461364	Not-significant
ACTL8	4.03651	-0.941142	0.471948	-1.99417	0.0461339	0.0905368	Not-significant
ACTL9	0.209946	-0.902655	0.855698	-1.05488	0.291482	0.404601	Not-significant
ACTN1	19805.3	0.129628	0.0886083	1.46293	0.143485	0.230697	Not-significant
ACTN2	30.7312	-0.0829104	0.172022	-0.481976	0.629823	0.725767	Not-significant
ACTN3	7.59749	-0.0685935	0.21862	-0.313757	0.753706	0.827984	Not-significant
ACTN4	35065.8	0.0884384	0.0979464	0.902927	0.366565	0.484719	Not-significant
ACTR10	2487.44	0.0219549	0.052743	0.416262	0.677219	0.765162	Not-significant
ACTR1A	6385.98	-0.0880153	0.0483018	-1.82219	0.0684255	0.125789	Not-significant
ACTR1B	3575.15	-0.146253	0.0430186	-3.39976	0.000674453	0.00246952	Not-significant
ACTR2	12702.5	0.43719	0.0595548	7.34097	2.12051e-13	1.30941e-11	Not-significant
ACTR3	10544.3	0.175128	0.0629488	2.78208	0.00540123	0.0147823	Not-significant
ACTR3B	302.682	-0.263878	0.0835646	-3.15777	0.00158982	0.00518015	Not-significant
ACTR3C	166.142	-0.0623843	0.094284	-0.661664	0.508187	0.619395	Not-significant
ACTR5	507.214	-0.316438	0.0636835	-4.96891	6.73289e-07	5.7601e-06	Not-significant
ACTR6	758.334	0.0524226	0.0603942	0.868006	0.385391	0.503289	Not-significant
ACTR8	972.17	0.16052	0.0476821	3.36646	0.000761402	0.00274271	Not-significant
ACTRT1	0.133533	-0.610138	0.809692	-0.753543	0.451123	NA	Not-significant
ACTRT2	0.0287551	-0.548616	2.62767	-0.208784	0.834617	NA	Not-significant
ACTRT3	86.2313	-0.129607	0.108331	-1.19639	0.231543	0.337493	Not-significant
ACVR1	2739.27	0.228068	0.0663704	3.43629	0.000589741	0.0022015	Not-significant
ACVR1B	3356.45	-0.041168	0.0875508	-0.470218	0.638199	0.73314	Not-significant
ACVR1C	124.411	0.766935	0.173614	4.41747	9.98634e-06	6.16229e-05	Not-significant
ACVR2A	936.674	0.214892	0.0642665	3.34377	0.000826492	0.00294202	Not-significant
ACVR2B	477.49	0.0489257	0.0817671	0.598355	0.549603	0.656909	Not-significant
ACVRL1	1837.39	-0.0799443	0.0859355	-0.930283	0.352225	0.469774	Not-significant
ACY1	283.713	-0.417342	0.138419	-3.01507	0.00256924	0.00784804	Not-significant
ACY3	444.99	-0.497002	0.156087	-3.18413	0.0014519	0.00478869	Not-significant
ACYP1	371.164	-0.317036	0.0864266	-3.66826	0.000244202	0.00101636	Not-significant
ACYP2	413.814	-0.19211	0.0770752	-2.4925	0.0126849	0.0303332	Not-significant
ADA	589.423	-0.0378725	0.142278	-0.266186	0.790096	0.855364	Not-significant
ADAD1	0.15367	-0.28359	0.862704	-0.328722	0.742366	NA	Not-significant
ADAD2	9.78322	-0.725918	0.197147	-3.68211	0.000231311	0.000968596	Not-significant
ADAL	261.653	0.025157	0.0649645	0.387242	0.698577	0.782237	Not-significant
ADAM10	6987.7	0.293716	0.0714315	4.11186	3.92483e-05	0.000202551	Not-significant
ADAM11	30.072	-0.770936	0.156819	-4.91608	8.82958e-07	7.32394e-06	Not-significant
ADAM12	2315.62	0.601956	0.220175	2.73399	0.00625722	0.0167035	Not-significant
ADAM15	8625.87	-0.255773	0.0985255	-2.59601	0.00943135	0.0236635	Not-significant
ADAM17	1202.24	0.558228	0.0824742	6.76851	1.30113e-11	4.39077e-10	Not-significant
ADAM18	0.678626	-1.08245	0.554394	-1.95249	0.0508802	0.0982469	Not-significant
ADAM19	2431.69	0.315097	0.161826	1.94714	0.0515178	0.0993163	Not-significant
ADAM2	0.505291	-0.931754	0.876371	-1.0632	0.287693	0.400559	Not-significant
ADAM20	3.44519	-0.351655	0.154773	-2.27207	0.0230821	0.0505595	Not-significant
ADAM21	7.69346	0.221278	0.153166	1.44469	0.148544	0.237116	Not-significant
ADAM22	840.089	0.460855	0.137743	3.34575	0.000820609	0.00292518	Not-significant
ADAM23	338.795	0.428035	0.159119	2.69004	0.00714444	0.0187206	Not-significant
ADAM28	4263.48	-0.0169581	0.186503	-0.0909267	0.927551	0.952895	Not-significant
ADAM29	3.70317	0.0596694	0.280001	0.213104	0.831246	0.88552	Not-significant
ADAM30	0.0660066	-0.612718	1.78754	-0.342772	0.73177	NA	Not-significant
ADAM32	59.1134	-0.344264	0.126094	-2.73022	0.00632926	0.0168724	Not-significant
ADAM33	521.697	-0.118011	0.173037	-0.681997	0.495241	0.607609	Not-significant
ADAM7	0.74013	-0.274651	0.446035	-0.615762	0.538052	0.646928	Not-significant
ADAM8	4048.55	-0.269207	0.165932	-1.6224	0.104719	0.178605	Not-significant
ADAM9	11767.2	0.488411	0.126437	3.86289	0.000112053	0.000512276	Not-significant
ADAMDEC1	265.846	0.902586	0.247924	3.64058	0.00027203	0.00111727	Not-significant
ADAMTS1	3796.78	0.292721	0.173474	1.68741	0.091525	0.159937	Not-significant
ADAMTS10	886.843	-0.483821	0.135316	-3.57549	0.00034957	0.00139202	Not-significant
ADAMTS12	2648.92	0.538067	0.183302	2.9354	0.00333115	0.00980164	Not-significant
ADAMTS13	292.345	-0.320946	0.125521	-2.55692	0.0105604	0.0260154	Not-significant
ADAMTS14	863.632	-0.509842	0.177019	-2.88016	0.00397475	0.0113828	Not-significant
ADAMTS15	513.701	0.403034	0.180158	2.23711	0.0252789	0.0546444	Not-significant
ADAMTS16	271.705	0.538888	0.234987	2.29326	0.0218329	0.048281	Not-significant
ADAMTS17	121.259	-0.0479062	0.14399	-0.332705	0.739357	0.816235	Not-significant
ADAMTS18	55.4219	-0.0920121	0.200073	-0.459893	0.645593	0.739121	Not-significant
ADAMTS19	4.79607	-0.228681	0.339448	-0.673684	0.500512	0.612392	Not-significant
ADAMTS2	5920.37	0.250811	0.136255	1.84074	0.0656591	0.121595	Not-significant
ADAMTS20	1.35517	-0.781017	0.372326	-2.09767	0.0359342	0.0734291	Not-significant
ADAMTS3	94.8381	0.72657	0.162191	4.47973	7.47391e-06	4.77086e-05	Not-significant
ADAMTS4	2751.88	0.162267	0.153853	1.05469	0.291568	0.404686	Not-significant
ADAMTS5	381.874	0.319648	0.137399	2.32642	0.0199959	0.0447361	Not-significant
ADAMTS6	232.872	-0.0226338	0.141579	-0.159867	0.872986	0.914914	Not-significant
ADAMTS7	748.917	-0.183483	0.142527	-1.28735	0.197971	0.298138	Not-significant
ADAMTS8	336.821	0.612959	0.243604	2.51621	0.0118626	0.0286246	Not-significant
ADAMTS9	1918.46	0.183459	0.135591	1.35303	0.176047	0.271937	Not-significant
ADAMTSL1	444.548	0.348106	0.162697	2.13959	0.0323875	0.0673346	Not-significant
ADAMTSL2	2456.04	-0.477633	0.151252	-3.15787	0.00158926	0.00517929	Not-significant
ADAMTSL3	475.433	0.627962	0.183302	3.42584	0.000612904	0.00227602	Not-significant
ADAMTSL4	1256.12	-0.167728	0.15865	-1.05722	0.290409	0.403456	Not-significant
ADAMTSL5	323.649	-0.601666	0.170491	-3.52901	0.000417114	0.00162576	Not-significant
ADAP1	2219.51	-0.826744	0.195937	-4.21944	2.44907e-05	0.000134718	Not-significant
ADAP2	504.089	0.0763294	0.111558	0.684212	0.493841	0.606566	Not-significant
ADAR	15796.4	0.259926	0.0497388	5.22583	1.73378e-07	1.72931e-06	Not-significant
ADARB1	984.278	0.12913	0.0975312	1.32399	0.185507	0.283351	Not-significant
ADARB2	97.8546	-0.764264	0.241633	-3.16292	0.00156197	0.00511097	Not-significant
ADAT1	917.334	0.314355	0.0437486	7.18548	6.69708e-13	3.44222e-11	Not-significant
ADAT2	340.44	-0.325175	0.0967445	-3.36117	0.000776118	0.00278951	Not-significant
ADAT3	158.633	-0.674594	0.171095	-3.9428	8.05369e-05	0.000382244	Not-significant
ADCK1	464.579	-0.446133	0.0763865	-5.84047	5.2055e-09	8.02903e-08	Not-significant
ADCK2	1594.17	-0.086751	0.0753499	-1.15131	0.249605	0.358619	Not-significant
ADCK5	682.405	-0.513667	0.122481	-4.19386	2.74249e-05	0.000148405	Not-significant
ADCY1	309.075	0.365108	0.180018	2.02818	0.0425417	0.084636	Not-significant
ADCY10	9.53792	-0.301959	0.143979	-2.09724	0.0359721	0.0734982	Not-significant
ADCY2	246.917	-0.107558	0.175706	-0.612148	0.54044	0.648703	Not-significant
ADCY3	1465.27	0.305626	0.0825789	3.70102	0.000214738	0.000909913	Not-significant
ADCY4	764.377	-0.280928	0.117851	-2.38376	0.0171369	0.0392425	Not-significant
ADCY5	981.784	-0.0785263	0.178012	-0.441128	0.65912	0.749859	Not-significant
ADCY6	2797.38	-0.00844383	0.0761318	-0.110911	0.911687	0.941821	Not-significant
ADCY7	701.434	0.752083	0.127756	5.88688	3.93562e-09	6.27722e-08	Not-significant
ADCY8	3.04084	-0.792848	0.34298	-2.31164	0.0207975	0.0462791	Not-significant
ADCY9	1595.74	0.217277	0.0766303	2.83539	0.00457696	0.0128447	Not-significant
ADCYAP1	552.1	0.285212	0.27082	1.05314	0.292277	0.405363	Not-significant
ADCYAP1R1	73.7639	0.333479	0.186609	1.78704	0.0739304	0.13397	Not-significant
ADD1	11460	0.123192	0.0425316	2.89649	0.00377364	0.0108945	Not-significant
ADD2	230.658	-0.120033	0.186297	-0.644308	0.519375	0.63001	Not-significant
ADD3	5797.72	0.43174	0.0849724	5.08095	3.75558e-07	3.41632e-06	Not-significant
ADGB	2.74171	0.0681489	0.33886	0.201112	0.840611	0.89221	Not-significant
ADH1A	39.425	0.519143	0.294887	1.76048	0.0783259	0.140546	Not-significant
ADH1B	2112.61	0.675979	0.273807	2.46882	0.013556	0.0320714	Not-significant
ADH1C	1931.72	-0.116267	0.251289	-0.462682	0.643592	0.737572	Not-significant
ADH4	37.5354	0.305538	0.275266	1.10997	0.267011	0.378037	Not-significant
ADH5	4660.88	0.216223	0.0495201	4.36638	1.26323e-05	7.5615e-05	Not-significant
ADH6	222.578	-0.179287	0.21967	-0.816164	0.414407	0.531732	Not-significant
ADH7	1.02688	1.66326	0.640355	2.5974	0.00939326	0.0235846	Up-regulated
ADHFE1	192.153	-0.206186	0.132332	-1.5581	0.11921	0.198635	Not-significant
ADI1	3539.11	-0.0999429	0.067195	-1.48736	0.136921	0.222598	Not-significant
ADIG	0.093966	-0.709609	1.21942	-0.581924	0.560618	NA	Not-significant
ADIPOQ	396.604	1.32329	0.568905	2.32603	0.0200172	0.0447724	Up-regulated
ADIPOR1	6047.74	-0.0192744	0.0612796	-0.314532	0.753117	0.827675	Not-significant
ADIPOR2	4271.72	0.0578926	0.0708984	0.816557	0.414181	0.531677	Not-significant
ADIRF	0.0517014	-0.352253	1.9927	-0.176772	0.859687	NA	Not-significant
ADK	1041.64	-0.0304688	0.0764255	-0.398673	0.690134	0.775667	Not-significant
ADM	1954.06	-0.444493	0.203864	-2.18034	0.0292323	0.0618301	Not-significant
ADM2	932.163	-0.414341	0.162106	-2.55599	0.0105886	0.0260705	Not-significant
ADM5	73.2527	-0.474531	0.150016	-3.1632	0.00156046	0.0051079	Not-significant
ADNP	4554.66	0.196559	0.045468	4.32303	1.53901e-05	8.95903e-05	Not-significant
ADNP2	1014.12	0.222576	0.0545174	4.08267	4.45217e-05	0.000225834	Not-significant
ADO	1377.99	0.0227923	0.0458703	0.496887	0.619269	0.716904	Not-significant
ADORA1	947.118	-0.289318	0.204626	-1.41389	0.157394	0.248433	Not-significant
ADORA2A	15.4273	0.0924501	0.146504	0.631041	0.528014	0.638181	Not-significant
ADORA2B	376.263	0.166997	0.15711	1.06293	0.287813	0.400662	Not-significant
ADORA3	436.811	0.321626	0.154317	2.08419	0.0371429	0.0755777	Not-significant
ADPGK	2502.03	-0.0575151	0.0534174	-1.07671	0.28161	0.394311	Not-significant
ADPRH	650.319	0.139911	0.0944505	1.48132	0.138522	0.224749	Not-significant
ADPRHL1	191.509	-0.140094	0.127398	-1.09966	0.271482	0.382964	Not-significant
ADPRHL2	1695.72	-0.297867	0.0548589	-5.4297	5.64503e-08	6.48522e-07	Not-significant
ADPRM	332.86	-0.190916	0.070024	-2.72643	0.00640226	0.0170471	Not-significant
ADRA1A	8.75943	0.688781	0.218056	3.15874	0.00158452	0.0051651	Not-significant
ADRA1B	50.8058	0.663533	0.21444	3.09425	0.00197309	0.00623813	Not-significant
ADRA1D	18.4878	0.283939	0.171724	1.65346	0.0982375	0.169259	Not-significant
ADRA2A	3122.61	-0.169739	0.178698	-0.949865	0.342181	0.459167	Not-significant
ADRA2B	74.9107	-0.0771025	0.153561	-0.502097	0.6156	0.713957	Not-significant
ADRA2C	333.473	-0.706957	0.185224	-3.81676	0.000135213	0.000606676	Not-significant
ADRB1	47.5524	0.0195681	0.188992	0.10354	0.917535	0.945829	Not-significant
ADRB2	115.84	0.352653	0.178415	1.97659	0.0480877	0.0936888	Not-significant
ADRB3	16.4553	0.104864	0.234971	0.446287	0.65539	0.746714	Not-significant
ADRM1	5001.79	-0.451356	0.0800744	-5.63671	1.73331e-08	2.31247e-07	Not-significant
ADSL	1971.05	-0.146353	0.05881	-2.48857	0.0128259	0.0306169	Not-significant
ADSS	3083.1	0.15141	0.0691977	2.18808	0.0286641	0.0607945	Not-significant
ADSSL1	428.042	-0.69565	0.151112	-4.60353	4.1538e-06	2.82923e-05	Not-significant
ADTRP	473.836	0.101405	0.226857	0.446997	0.654877	0.746225	Not-significant
AEBP1	42564.5	-0.158747	0.166656	-0.952547	0.34082	0.457982	Not-significant
AEBP2	1316.36	0.233221	0.0642264	3.63123	0.000282072	0.00115425	Not-significant
AEN	1547.09	-0.152405	0.086206	-1.76792	0.0770741	0.138649	Not-significant
AES	19961.9	-0.504123	0.071228	-7.0776	1.46675e-12	6.70558e-11	Not-significant
AF165138.7	2.63093	0.162958	0.2382	0.68412	0.493899	0.606596	Not-significant
AFAP1	3540.87	0.381382	0.0901278	4.23157	2.32063e-05	0.000128607	Not-significant
AFAP1L1	546.76	0.161742	0.100374	1.6114	0.107093	0.181922	Not-significant
AFAP1L2	2127.76	-0.100351	0.126343	-0.794281	0.427032	0.543773	Not-significant
AFF1	4306.17	0.525911	0.0638679	8.23435	1.80537e-16	3.715e-14	Not-significant
AFF2	71.1422	0.300696	0.188069	1.59886	0.109852	0.185845	Not-significant
AFF3	278.594	0.101735	0.230023	0.442284	0.658284	0.749069	Not-significant
AFF4	5472.95	0.537861	0.0686511	7.8347	4.69963e-15	5.51542e-13	Not-significant
AFG3L2	2672.1	0.132172	0.0749826	1.7627	0.0779509	0.139972	Not-significant
AFM	4.43241	-0.692269	0.365445	-1.89432	0.0581829	0.10996	Not-significant
AFMID	1176.7	-0.381343	0.0937148	-4.06919	4.71766e-05	0.000238146	Not-significant
AFP	7.22385	-0.038196	0.285299	-0.133881	0.893497	0.928965	Not-significant
AFTPH	2104.91	0.0690226	0.0538072	1.28278	0.19957	0.299885	Not-significant
AGA	1023.81	-0.186143	0.0907393	-2.0514	0.0402278	0.0808558	Not-significant
AGAP1	1903.24	0.233105	0.0776833	3.00071	0.0026935	0.00816235	Not-significant
AGAP2	404.696	0.375503	0.158254	2.37278	0.0176549	0.0402428	Not-significant
AGAP3	4653.79	-0.4257	0.0834812	-5.09935	3.40822e-07	3.12916e-06	Not-significant
AGAP4	89.5747	-0.244551	0.105278	-2.3229	0.0201843	0.0450987	Not-significant
AGAP5	14.5475	-0.232894	0.143721	-1.62046	0.105133	0.179209	Not-significant
AGAP6	342.361	-0.476867	0.106385	-4.48248	7.37799e-06	4.72178e-05	Not-significant
AGBL1	1.88869	-0.00894964	0.382474	-0.0233993	0.981332	0.987491	Not-significant
AGBL2	89.7897	-0.268132	0.118114	-2.27011	0.0232011	0.0507951	Not-significant
AGBL3	130.809	-0.2809	0.102424	-2.74252	0.00609698	0.0163691	Not-significant
AGBL4	20.9225	-0.321104	0.216144	-1.4856	0.137384	0.223249	Not-significant
AGBL5	1230.43	-0.0352198	0.0699886	-0.503222	0.614808	0.713351	Not-significant
AGER	237.869	-0.659503	0.12346	-5.34183	9.20125e-08	9.86347e-07	Not-significant
AGFG1	3714.57	0.202647	0.0584189	3.46885	0.000522681	0.00197942	Not-significant
AGFG2	2814.11	-0.317927	0.104979	-3.02847	0.00245793	0.00755083	Not-significant
AGGF1	1450.16	0.243749	0.0486067	5.01473	5.31071e-07	4.65479e-06	Not-significant
AGK	1115.15	-0.0541461	0.0507567	-1.06678	0.286072	0.398935	Not-significant
AGL	1069.14	0.467901	0.0597847	7.82644	5.0188e-15	5.64901e-13	Not-significant
AGMAT	233.598	0.140129	0.164209	0.853358	0.393461	0.512098	Not-significant
AGMO	270.509	0.223179	0.252754	0.882992	0.37724	0.495337	Not-significant
AGO1	1670.25	0.26587	0.0510081	5.21231	1.86499e-07	1.84261e-06	Not-significant
AGO2	2797.28	0.350794	0.0809673	4.33253	1.47404e-05	8.63163e-05	Not-significant
AGO3	1071.76	0.242257	0.0577958	4.19161	2.76985e-05	0.000149633	Not-significant
AGO4	1270.66	0.173405	0.0642729	2.69794	0.00697691	0.0183411	Not-significant
AGPAT1	3250.82	-0.0704365	0.0522089	-1.34913	0.177296	0.27344	Not-significant
AGPAT2	6686.27	-0.702904	0.128907	-5.4528	4.95839e-08	5.7823e-07	Not-significant
AGPAT3	3641.79	0.00990384	0.0590579	0.167697	0.866822	0.910762	Not-significant
AGPAT4	774.049	-0.166829	0.093946	-1.7758	0.0757656	0.136752	Not-significant
AGPAT5	1178.71	0.148944	0.0855921	1.74016	0.0818301	0.145862	Not-significant
AGPS	2518.82	0.301643	0.0603575	4.99761	5.80462e-07	5.03067e-06	Not-significant
AGR2	29014.6	-0.31345	0.225677	-1.38893	0.164853	0.257894	Not-significant
AGR3	2024.35	-0.237175	0.239958	-0.988402	0.322956	0.438799	Not-significant
AGRN	21278.2	-0.290625	0.138528	-2.09795	0.0359095	0.0733982	Not-significant
AGRP	20.7231	-0.643643	0.251748	-2.55669	0.0105672	0.0260288	Not-significant
AGT	2696.35	-1.02048	0.211199	-4.83185	1.35273e-06	1.06541e-05	Down-regulated
AGTPBP1	748.079	0.222409	0.0651824	3.4121	0.000644634	0.00237895	Not-significant
AGTR1	145.088	0.283037	0.194999	1.45148	0.146647	0.234825	Not-significant
AGTR2	6.79341	1.13149	0.419826	2.69515	0.00703567	0.0184764	Up-regulated
AGTRAP	2447.71	-0.39759	0.0915905	-4.34095	1.41867e-05	8.34866e-05	Not-significant
AGXT	19.5984	-0.854524	0.323771	-2.63929	0.0083081	0.02125	Not-significant
AGXT2	1.16549	0.57716	0.438115	1.31737	0.187715	0.285643	Not-significant
AHCTF1	2069.52	0.27402	0.0534625	5.12545	2.96826e-07	2.77392e-06	Not-significant
AHCY	6115.4	-0.15644	0.0854176	-1.83147	0.0670304	0.123684	Not-significant
AHCYL1	6891.13	0.166987	0.0529314	3.15478	0.00160618	0.00522726	Not-significant
AHCYL2	3541.81	0.323806	0.139719	2.31755	0.020474	0.0456393	Not-significant
AHDC1	2244.87	-0.0877062	0.0819453	-1.0703	0.284484	0.397503	Not-significant
AHI1	889.226	0.0430862	0.090814	0.474445	0.635183	0.730382	Not-significant
AHNAK	52525.8	0.523682	0.0922847	5.67463	1.38987e-08	1.90427e-07	Not-significant
AHNAK2	8532.55	0.124426	0.207881	0.598544	0.549477	0.656802	Not-significant
AHR	8663.5	0.404969	0.107801	3.75664	0.000172207	0.000748418	Not-significant
AHRR	114.479	-0.329403	0.169596	-1.94228	0.052103	0.100238	Not-significant
AHSA1	4158.81	-0.17617	0.0605313	-2.9104	0.00360969	0.0104979	Not-significant
AHSA2	2228.26	-0.3123	0.122081	-2.55814	0.0105234	0.025946	Not-significant
AHSG	23.0638	-0.626795	0.305647	-2.05072	0.0402946	0.0809625	Not-significant
AHSP	1.10941	-0.51184	0.297288	-1.7217	0.0851241	0.150632	Not-significant
AICDA	11.4825	-0.196428	0.284358	-0.690777	0.489706	0.602819	Not-significant
AIDA	1127.19	0.41379	0.0639196	6.4736	9.56961e-11	2.43123e-09	Not-significant
AIF1	1306.51	-0.11611	0.137633	-0.843619	0.398883	0.51696	Not-significant
AIF1L	591.642	-0.0364263	0.155345	-0.234487	0.814607	0.873665	Not-significant
AIFM1	1704.37	-0.0899697	0.0607997	-1.47977	0.138934	0.225212	Not-significant
AIFM2	1211.7	-0.15943	0.0785602	-2.0294	0.0424175	0.0844456	Not-significant
AIFM3	159.868	-0.722477	0.146996	-4.91495	8.88044e-07	7.35243e-06	Not-significant
AIG1	1770.27	-0.0889655	0.0950374	-0.93611	0.349216	0.467007	Not-significant
AIM1	2418.5	0.501797	0.132695	3.78158	0.000155835	0.000685812	Not-significant
AIM1L	1177.04	-0.287113	0.203727	-1.4093	0.158746	0.2501	Not-significant
AIM2	142.292	0.0564941	0.259919	0.217353	0.827933	0.883102	Not-significant
AIMP1	2253.05	-0.0813045	0.045808	-1.7749	0.0759147	0.136976	Not-significant
AIMP2	737.19	-0.104531	0.0613026	-1.70517	0.0881626	0.155089	Not-significant
AIP	3115.11	-0.350619	0.0623595	-5.62255	1.88164e-08	2.47325e-07	Not-significant
AIPL1	1.19748	-1.20893	0.347186	-3.48209	0.000497522	0.00189748	Down-regulated
AIRE	12.6454	-0.433298	0.20466	-2.11716	0.034246	0.0705796	Not-significant
AJAP1	140.284	-0.236309	0.206075	-1.14672	0.251498	0.360814	Not-significant
AJUBA	1036.18	0.0875849	0.120192	0.728708	0.46618	0.580697	Not-significant
AK1	626.818	-0.549861	0.104241	-5.27492	1.32811e-07	1.36605e-06	Not-significant
AK2	4203.26	-0.0966846	0.04849	-1.99391	0.046162	0.090582	Not-significant
AK3	2890.76	0.0806067	0.0568382	1.41818	0.156138	0.246758	Not-significant
AK4	1640.82	0.184787	0.167556	1.10284	0.270098	0.381588	Not-significant
AK5	151.785	-0.04407	0.211181	-0.208683	0.834695	0.887967	Not-significant
AK7	262.435	0.203484	0.12751	1.59583	0.110528	0.186651	Not-significant
AK8	131.6	0.0746872	0.146022	0.511478	0.609016	0.708494	Not-significant
AK9	251.64	0.088361	0.0992743	0.890069	0.373429	0.491457	Not-significant
AKAP1	4107.35	0.0560354	0.0957739	0.58508	0.558494	0.664899	Not-significant
AKAP10	1138.79	0.0856782	0.060398	1.41856	0.156027	0.246626	Not-significant
AKAP11	3099.89	0.48787	0.0759957	6.41971	1.36536e-10	3.31678e-09	Not-significant
AKAP12	5430.91	0.537436	0.156202	3.44065	0.000580315	0.00217058	Not-significant
AKAP13	10596.9	0.423472	0.0778721	5.43805	5.3868e-08	6.23285e-07	Not-significant
AKAP14	2.12299	-0.16744	0.274698	-0.609541	0.542166	0.650365	Not-significant
AKAP17A	2403.4	-0.316288	0.0720181	-4.39178	1.12426e-05	6.83862e-05	Not-significant
AKAP2	32.6485	0.790481	0.15951	4.95569	7.20727e-07	6.11809e-06	Not-significant
AKAP3	64.4252	0.44399	0.167388	2.65246	0.00799083	0.0205478	Not-significant
AKAP4	0.717614	0.682531	0.369545	1.84695	0.0647546	0.120284	Not-significant
AKAP5	178.814	0.20775	0.119969	1.73171	0.0833258	0.148083	Not-significant
AKAP6	197.114	0.679821	0.165593	4.10537	4.03675e-05	0.000207814	Not-significant
AKAP7	781.572	-0.0666764	0.190238	-0.350489	0.725971	0.805156	Not-significant
AKAP8	1694.41	-0.115602	0.0395641	-2.9219	0.00347906	0.0101729	Not-significant
AKAP8L	2284.25	-0.422705	0.0621581	-6.80048	1.04271e-11	3.60068e-10	Not-significant
AKAP9	3663.88	0.451432	0.0858811	5.25647	1.46846e-07	1.49144e-06	Not-significant
AKIP1	765.279	-0.211019	0.0481977	-4.37819	1.19671e-05	7.21922e-05	Not-significant
AKIRIN1	2475.4	0.220267	0.0681793	3.23071	0.00123483	0.0041679	Not-significant
AKIRIN2	1426.86	-0.127877	0.0530534	-2.41034	0.0159376	0.0368545	Not-significant
AKNA	2295.95	0.320415	0.132738	2.41389	0.0157831	0.0365526	Not-significant
AKNAD1	7.62502	-0.450455	0.180476	-2.49592	0.0125631	0.0300825	Not-significant
AKR1A1	5114.77	-0.252911	0.0613333	-4.12355	3.7307e-05	0.000193826	Not-significant
AKR1B1	3003.8	-0.148912	0.0894923	-1.66397	0.0961186	0.166443	Not-significant
AKR1B10	2248.61	0.531174	0.290092	1.83105	0.0670928	0.123757	Not-significant
AKR1B15	25.5362	0.335327	0.240025	1.39705	0.162399	0.254952	Not-significant
AKR1C1	1133.47	-0.402867	0.189748	-2.12317	0.0337397	0.0697301	Not-significant
AKR1C2	933.409	-0.0265139	0.215835	-0.122843	0.902231	0.935523	Not-significant
AKR1C3	3397.13	-0.151015	0.150109	-1.00603	0.3144	0.429537	Not-significant
AKR1C4	77.1915	0.45622	0.289259	1.5772	0.114749	0.19243	Not-significant
AKR1D1	1.87427	-0.0134141	0.303196	-0.0442424	0.964711	0.976505	Not-significant
AKR1E2	106.875	0.020253	0.139031	0.145673	0.88418	0.92246	Not-significant
AKR7A2	2062.48	-0.159966	0.0814845	-1.96315	0.0496293	0.096134	Not-significant
AKR7A3	1469.14	-0.151365	0.220343	-0.686953	0.492112	0.604902	Not-significant
AKT1	6662.52	-0.123289	0.0457973	-2.69206	0.00710112	0.0186236	Not-significant
AKT1S1	2553.2	-0.441463	0.0671189	-6.57732	4.78998e-11	1.3415e-09	Not-significant
AKT2	5148.66	-0.0976417	0.0657879	-1.48419	0.137759	0.223654	Not-significant
AKT3	2142.94	0.506597	0.107671	4.70504	2.53814e-06	1.84388e-05	Not-significant
AKTIP	1024.22	0.0971831	0.0558976	1.73859	0.0821067	0.146297	Not-significant
ALAD	3154.26	0.0760995	0.0631616	1.20484	0.228266	0.333949	Not-significant
ALAS1	2892.55	-0.0153043	0.0728144	-0.210182	0.833525	0.887151	Not-significant
ALAS2	8.91591	-0.452125	0.225451	-2.00542	0.0449179	0.0884629	Not-significant
ALB	1613.4	-0.458856	0.370832	-1.23737	0.21595	0.31932	Not-significant
ALCAM	4937.91	0.11011	0.12853	0.856683	0.39162	0.510038	Not-significant
ALDH16A1	1848.23	-0.551985	0.094721	-5.82748	5.62716e-09	8.58999e-08	Not-significant
ALDH18A1	4648.72	0.0228363	0.0681208	0.335233	0.737449	0.814837	Not-significant
ALDH1A1	10706.7	0.311656	0.154308	2.01971	0.0434138	0.0860439	Not-significant
ALDH1A2	396.35	0.53233	0.255835	2.08075	0.0374565	0.076094	Not-significant
ALDH1A3	1824.99	0.598821	0.166122	3.60471	0.000312502	0.00126193	Not-significant
ALDH1B1	2449.55	0.164029	0.132154	1.2412	0.214531	0.317697	Not-significant
ALDH1L1	873.687	-0.0216591	0.240429	-0.0900854	0.928219	0.953141	Not-significant
ALDH1L2	966.237	0.461314	0.172606	2.67264	0.00752559	0.0195621	Not-significant
ALDH2	8486.89	-0.156467	0.108105	-1.44736	0.147797	0.236242	Not-significant
ALDH3A1	868.707	-0.185747	0.282081	-0.658488	0.510224	0.621325	Not-significant
ALDH3A2	3638.92	-0.0650409	0.0953559	-0.682086	0.495185	0.607587	Not-significant
ALDH3B1	4298.82	-0.168353	0.148429	-1.13424	0.256696	0.366202	Not-significant
ALDH3B2	253.788	-0.122745	0.272296	-0.450778	0.652149	0.744213	Not-significant
ALDH4A1	507.775	-0.242197	0.0957001	-2.5308	0.0113804	0.0276677	Not-significant
ALDH5A1	935.941	0.0806636	0.10814	0.745917	0.455718	0.571181	Not-significant
ALDH6A1	1048.06	0.0332141	0.0848603	0.391397	0.695504	0.779946	Not-significant
ALDH7A1	2149.17	0.0358308	0.0705881	0.507604	0.611731	0.710954	Not-significant
ALDH8A1	24.3306	-0.241987	0.15221	-1.58982	0.111876	0.188516	Not-significant
ALDH9A1	3455.79	0.151221	0.0609708	2.48022	0.0131302	0.0312218	Not-significant
ALDOA	52906.5	-0.340875	0.102375	-3.32968	0.000869465	0.00307468	Not-significant
ALDOB	2240.02	0.267438	0.258706	1.03375	0.301251	0.415306	Not-significant
ALDOC	1202.99	-0.53831	0.152621	-3.5271	0.000420132	0.00163493	Not-significant
ALG1	988.254	-0.00652177	0.0606026	-0.107615	0.914301	0.943863	Not-significant
ALG10	124.816	0.429131	0.0772394	5.55585	2.76262e-08	3.45017e-07	Not-significant
ALG10B	471.639	0.24781	0.0876043	2.82874	0.0046731	0.013065	Not-significant
ALG11	316.92	0.449109	0.0616735	7.28204	3.28804e-13	1.89238e-11	Not-significant
ALG12	626.058	0.0225024	0.0641687	0.350676	0.725832	0.805051	Not-significant
ALG13	1307.43	-0.171919	0.0708132	-2.42777	0.0151918	0.0353696	Not-significant
ALG14	470.509	-0.275002	0.0739356	-3.71948	0.000199629	0.000854032	Not-significant
ALG1L	121.952	-0.420633	0.228689	-1.83933	0.0658673	0.121892	Not-significant
ALG1L2	24.23	-0.262045	0.151545	-1.72916	0.0837797	0.148711	Not-significant
ALG2	1849.84	0.0162188	0.0752237	0.215607	0.829294	0.884139	Not-significant
ALG3	2192.26	-0.437303	0.0853738	-5.12222	3.0196e-07	2.81597e-06	Not-significant
ALG5	1799.54	-0.403301	0.0727409	-5.54434	2.95064e-08	3.65165e-07	Not-significant
ALG6	505.881	-0.0389997	0.0525467	-0.742191	0.457972	0.573359	Not-significant
ALG8	1383.13	-0.114778	0.0545708	-2.10328	0.0354416	0.0726458	Not-significant
ALG9	332.046	-0.0539839	0.0541918	-0.996163	0.319171	0.434753	Not-significant
ALK	18.6468	0.453135	0.179506	2.52435	0.0115913	0.0280805	Not-significant
ALKBH1	510.48	-0.102991	0.0539404	-1.90935	0.0562174	0.106927	Not-significant
ALKBH2	591.314	-0.366537	0.0731437	-5.0112	5.40925e-07	4.73183e-06	Not-significant
ALKBH3	746.719	-0.337156	0.0648072	-5.20245	1.96679e-07	1.93139e-06	Not-significant
ALKBH4	534.613	-0.366078	0.0649992	-5.63204	1.78095e-08	2.36538e-07	Not-significant
ALKBH5	4342.94	-0.249969	0.0712803	-3.50685	0.000453451	0.00175156	Not-significant
ALKBH6	155.992	-0.574891	0.103627	-5.54768	2.8948e-08	3.59254e-07	Not-significant
ALKBH7	1661.56	-0.720016	0.0927638	-7.76182	8.3719e-15	8.70678e-13	Not-significant
ALKBH8	440.589	0.273691	0.0556927	4.9143	8.91013e-07	7.37013e-06	Not-significant
ALLC	5.77022	-0.153499	0.226507	-0.677678	0.497976	0.610044	Not-significant
ALMS1	1013.84	0.347383	0.0526179	6.60198	4.05699e-11	1.1581e-09	Not-significant
ALOX12	66.7592	-0.104727	0.110768	-0.945461	0.344424	0.461724	Not-significant
ALOX12B	31.8944	-0.940185	0.228563	-4.11346	3.89768e-05	0.000201442	Not-significant
ALOX15	12.2327	0.661704	0.245906	2.69088	0.00712648	0.0186818	Not-significant
ALOX15B	405.835	-0.00476585	0.232317	-0.0205145	0.983633	0.988916	Not-significant
ALOX5	4404.34	-0.0463371	0.143382	-0.323173	0.746565	0.822308	Not-significant
ALOX5AP	2105.94	0.0678103	0.153307	0.442318	0.658259	0.749069	Not-significant
ALOXE3	44.9122	-0.593348	0.211723	-2.80247	0.00507125	0.0140086	Not-significant
ALPI	47.0802	1.69325	0.403748	4.19382	2.74295e-05	0.000148405	Up-regulated
ALPK1	1187.43	0.0737697	0.0927623	0.795254	0.426465	0.543207	Not-significant
ALPK2	236.565	0.0280999	0.211127	0.133095	0.894119	0.929417	Not-significant
ALPK3	1473.66	-0.135098	0.168091	-0.80372	0.421558	0.538693	Not-significant
ALPL	539.135	-0.139194	0.146393	-0.950828	0.341692	0.458615	Not-significant
ALPP	150.789	0.215501	0.380057	0.567022	0.570699	0.67552	Not-significant
ALPPL2	72.9389	0.316519	0.349962	0.904437	0.365764	0.48377	Not-significant
ALS2	1317.27	0.17473	0.0561015	3.11454	0.00184234	0.00588203	Not-significant
ALS2CL	4444.78	-0.60538	0.170096	-3.55904	0.000372214	0.00147295	Not-significant
ALS2CR11	16.5059	0.183816	0.146591	1.25394	0.209863	0.312188	Not-significant
ALS2CR12	15.3235	0.0465731	0.123125	0.378259	0.705238	0.787811	Not-significant
ALX1	3.24954	0.310733	0.34587	0.898409	0.368967	0.487099	Not-significant
ALX3	0.434474	-0.502278	0.768573	-0.65352	0.513421	0.624491	Not-significant
ALX4	3.49746	-0.485391	0.226337	-2.14456	0.0319884	0.0666137	Not-significant
ALYREF	2323.79	-0.348711	0.0827695	-4.21304	2.51953e-05	0.000138081	Not-significant
AMACR	246.531	0.150322	0.108875	1.38068	0.167377	0.261016	Not-significant
AMBN	0.96592	-0.296666	0.463803	-0.639638	0.522408	0.632815	Not-significant
AMBP	2357.09	-0.848356	0.306116	-2.77135	0.00558242	0.0152057	Not-significant
AMBRA1	2061.45	0.0797987	0.0441661	1.80679	0.0707956	0.129184	Not-significant
AMD1	2920.7	0.20458	0.056051	3.64989	0.000262357	0.00108154	Not-significant
AMDHD1	36.4141	-0.430514	0.197717	-2.17743	0.0294483	0.0622278	Not-significant
AMDHD2	746.733	-0.358272	0.0902505	-3.96975	7.19485e-05	0.000346757	Not-significant
AMELX	1.17403	-0.0472517	0.47185	-0.100141	0.920232	0.947566	Not-significant
AMELY	0.263885	-0.403623	0.747714	-0.539809	0.589329	0.691517	Not-significant
AMER1	378.347	0.393745	0.0636396	6.18711	6.12777e-10	1.22308e-08	Not-significant
AMER2	7.35619	-0.54327	0.316298	-1.71759	0.0858717	0.151743	Not-significant
AMER3	123.175	-0.604608	0.309873	-1.95115	0.0510395	0.0985223	Not-significant
AMFR	5424.33	0.0141429	0.0443185	0.31912	0.749635	0.824919	Not-significant
AMH	142.168	-1.19849	0.276652	-4.33212	1.47678e-05	8.64484e-05	Down-regulated
AMHR2	32.9547	-0.875925	0.294144	-2.97787	0.00290255	0.00871206	Not-significant
AMIGO1	527.566	0.203076	0.152153	1.33468	0.181981	0.279189	Not-significant
AMIGO2	2840.74	0.165752	0.165004	1.00453	0.315122	0.430292	Not-significant
AMIGO3	1.52625	-0.663316	0.219547	-3.0213	0.0025169	0.00770539	Not-significant
AMMECR1	778.805	0.212201	0.0772479	2.74701	0.00601405	0.0161929	Not-significant
AMMECR1L	1645.49	0.13441	0.0409867	3.27937	0.0010404	0.0035976	Not-significant
AMN	1547.21	-0.785727	0.232274	-3.38276	0.000717604	0.00260553	Not-significant
AMN1	234.872	0.121148	0.0940465	1.28817	0.197688	0.297788	Not-significant
AMOT	989.762	0.269365	0.116329	2.31554	0.0205832	0.0458592	Not-significant
AMOTL1	2626.51	0.443611	0.11053	4.01351	5.98222e-05	0.000294622	Not-significant
AMOTL2	2679	0.167417	0.105136	1.59239	0.111298	0.187756	Not-significant
AMPD1	22.9608	0.827436	0.264081	3.13327	0.00172873	0.00557254	Not-significant
AMPD2	2968.88	-0.173486	0.0634698	-2.73336	0.00626917	0.0167328	Not-significant
AMPD3	922.397	0.10723	0.0813569	1.31802	0.187497	0.285361	Not-significant
AMPH	295.924	0.0640088	0.183843	0.348172	0.727711	0.806582	Not-significant
AMT	824.484	-0.384052	0.108724	-3.53236	0.000411864	0.00160839	Not-significant
AMTN	39.9642	0.137386	0.386895	0.355098	0.722516	0.802575	Not-significant
AMY1A	0.825531	-1.25771	0.878131	-1.43226	0.152068	0.241592	Not-significant
AMY1B	5.55348	-1.42427	0.613928	-2.31994	0.0203444	0.0454015	Down-regulated
AMY1C	0.346041	0.735074	1.20067	0.61222	0.540392	0.648689	Not-significant
AMY2A	7526.11	-1.224	0.576336	-2.12376	0.0336901	0.0696518	Not-significant
AMY2B	2878.7	-1.28923	0.316548	-4.07276	4.64585e-05	0.000234854	Down-regulated
AMZ1	46.1533	0.145749	0.156204	0.933071	0.350783	0.468606	Not-significant
AMZ2	2044.52	-0.05509	0.0613089	-0.898565	0.368884	0.487047	Not-significant
ANAPC1	722.813	0.434293	0.0529605	8.20031	2.39765e-16	4.53616e-14	Not-significant
ANAPC10	379.202	-0.0194997	0.0457855	-0.425893	0.670186	0.759436	Not-significant
ANAPC11	2762.65	-0.596924	0.0882123	-6.76691	1.31563e-11	4.43129e-10	Not-significant
ANAPC13	2083.3	-0.10279	0.0529543	-1.94111	0.0522454	0.100469	Not-significant
ANAPC15	437.179	-0.317295	0.0619599	-5.12097	3.03973e-07	2.82733e-06	Not-significant
ANAPC16	5092.15	-0.167731	0.0533857	-3.14187	0.00167872	0.00543498	Not-significant
ANAPC2	2015.43	-0.384441	0.066798	-5.75528	8.65008e-09	1.25271e-07	Not-significant
ANAPC4	1182.51	-0.12076	0.0460052	-2.62491	0.00866715	0.0220164	Not-significant
ANAPC5	4985.03	-0.247265	0.0472264	-5.23573	1.64333e-07	1.65113e-06	Not-significant
ANAPC7	1798.51	-0.322999	0.0547979	-5.89438	3.76087e-09	6.02552e-08	Not-significant
ANG	1138.19	-0.339863	0.160327	-2.11981	0.0340218	0.0701989	Not-significant
ANGEL1	1615.27	-0.0957304	0.106822	-0.896169	0.370163	0.488298	Not-significant
ANGEL2	1103.55	0.0465492	0.0552522	0.842487	0.399516	0.517592	Not-significant
ANGPT1	223.526	0.664991	0.151236	4.39704	1.09738e-05	6.69497e-05	Not-significant
ANGPT2	617.069	-0.159237	0.145599	-1.09367	0.2741	0.385754	Not-significant
ANGPT4	22.3919	-0.104552	0.178502	-0.585721	0.558063	0.664609	Not-significant
ANGPTL1	444.595	0.613846	0.216998	2.82881	0.00467218	0.013065	Not-significant
ANGPTL2	3806.97	0.152664	0.155557	0.981403	0.326394	0.442423	Not-significant
ANGPTL3	15.9345	-0.457701	0.223096	-2.05158	0.0402101	0.0808384	Not-significant
ANGPTL4	3610.8	-0.383292	0.239938	-1.59747	0.110162	0.186235	Not-significant
ANGPTL5	7.81836	0.116985	0.263523	0.443929	0.657094	0.748176	Not-significant
ANGPTL6	31.2387	-0.00498811	0.15879	-0.0314132	0.97494	0.983289	Not-significant
ANGPTL7	128.622	0.698775	0.336216	2.07835	0.0376769	0.0764979	Not-significant
ANHX	0.0892042	-0.54714	1.49589	-0.365761	0.714543	NA	Not-significant
ANK1	446.96	-0.166092	0.192582	-0.862448	0.388441	0.506343	Not-significant
ANK2	1012	0.617216	0.207777	2.97057	0.00297244	0.00889181	Not-significant
ANK3	1225.04	0.419011	0.111888	3.74491	0.000180456	0.000781031	Not-significant
ANKAR	119.633	0.0451004	0.0742326	0.607554	0.543483	0.65152	Not-significant
ANKDD1A	274.708	-0.161962	0.08766	-1.84762	0.0646573	0.120141	Not-significant
ANKDD1B	64.4915	-0.411017	0.141918	-2.89616	0.00377756	0.0109023	Not-significant
ANKEF1	605.464	0.0323095	0.109004	0.296407	0.766919	0.836896	Not-significant
ANKFN1	102.302	0.209793	0.227461	0.922326	0.356359	0.474043	Not-significant
ANKFY1	2406.89	0.354967	0.0618147	5.74244	9.33238e-09	1.33737e-07	Not-significant
ANKH	5897.49	0.172161	0.106165	1.62164	0.104881	0.178824	Not-significant
ANKHD1	273.307	-0.0971524	0.0716434	-1.35606	0.175081	0.270728	Not-significant
ANKIB1	2545.78	0.380853	0.0656498	5.80129	6.58074e-09	9.82843e-08	Not-significant
ANKK1	32.6837	-0.475046	0.183176	-2.59339	0.0095034	0.0238174	Not-significant
ANKLE1	29.7572	-0.605846	0.164762	-3.6771	0.000235902	0.000985966	Not-significant
ANKLE2	4826	-0.19527	0.0723152	-2.70026	0.00692853	0.0182301	Not-significant
ANKMY1	735.253	-0.250102	0.0792231	-3.15694	0.00159436	0.0051921	Not-significant
ANKMY2	1058.43	0.00534477	0.0553334	0.0965921	0.92305	0.949753	Not-significant
ANKRA2	714.304	-0.0542112	0.0716968	-0.756118	0.449579	0.565738	Not-significant
ANKRD1	200.957	0.221467	0.265566	0.833943	0.404313	0.522174	Not-significant
ANKRD10	6969.98	-0.409531	0.0894445	-4.5786	4.68091e-06	3.14015e-05	Not-significant
ANKRD11	4638.52	0.212368	0.0502801	4.2237	2.40325e-05	0.000132484	Not-significant
ANKRD12	2113.49	0.413651	0.0725421	5.70222	1.18255e-08	1.64173e-07	Not-significant
ANKRD13A	2286.73	0.123272	0.0628935	1.96001	0.0499943	0.0967253	Not-significant
ANKRD13B	408.584	-0.309843	0.0985327	-3.14457	0.00166332	0.00539003	Not-significant
ANKRD13C	970.78	0.259093	0.0457317	5.66552	1.46583e-08	1.98844e-07	Not-significant
ANKRD13D	1986.6	-0.431319	0.0787562	-5.47664	4.33484e-08	5.12913e-07	Not-significant
ANKRD16	278.782	-0.292965	0.0716348	-4.0897	4.31931e-05	0.000220099	Not-significant
ANKRD17	4237.64	0.479866	0.0575204	8.34253	7.27199e-17	1.82148e-14	Not-significant
ANKRD18A	110.8	-0.419936	0.163545	-2.56771	0.0102374	0.0253533	Not-significant
ANKRD18B	19.4734	-0.0301437	0.266489	-0.113114	0.90994	0.940453	Not-significant
ANKRD2	24.2493	-0.406417	0.157316	-2.58344	0.00978193	0.0244363	Not-significant
ANKRD20A1	1.91254	0.0242887	0.247379	0.0981841	0.921786	0.948891	Not-significant
ANKRD20A2	0.587522	0.507812	0.374665	1.35538	0.175298	0.271016	Not-significant
ANKRD20A3	0.0916891	-0.61198	1.61736	-0.378382	0.705147	NA	Not-significant
ANKRD20A4	4.14073	-0.110702	0.239829	-0.461587	0.644378	0.738139	Not-significant
ANKRD22	1152.49	-0.186543	0.187795	-0.993336	0.320546	0.436161	Not-significant
ANKRD23	47.9345	-0.53408	0.10776	-4.95619	7.1889e-07	6.10542e-06	Not-significant
ANKRD24	135.954	-0.946816	0.150434	-6.29391	3.09571e-10	6.71392e-09	Not-significant
ANKRD26	307.103	0.400763	0.0600462	6.67424	2.48515e-11	7.64569e-10	Not-significant
ANKRD27	1631.54	0.163302	0.0659406	2.47651	0.0132675	0.0314936	Not-significant
ANKRD28	2213.96	0.222363	0.0598495	3.71537	0.000202906	0.000866383	Not-significant
ANKRD29	359.448	-0.126038	0.159335	-0.791025	0.428929	0.545642	Not-significant
ANKRD30A	0.924881	0.286581	0.550094	0.520968	0.602389	0.70254	Not-significant
ANKRD30B	2.83127	-1.22243	0.377081	-3.24181	0.00118773	0.0040264	Down-regulated
ANKRD30BL	0.490243	-0.48817	0.474709	-1.02836	0.303782	0.418124	Not-significant
ANKRD31	18.0919	0.215347	0.131931	1.63227	0.102623	0.175469	Not-significant
ANKRD33	4.84647	-1.08674	0.29301	-3.70888	0.000208176	0.000885276	Down-regulated
ANKRD33B	188.157	0.474259	0.158316	2.99566	0.00273853	0.00827563	Not-significant
ANKRD34A	110.236	-0.0639164	0.116057	-0.550734	0.581816	0.685006	Not-significant
ANKRD34B	7.60517	0.71384	0.345488	2.06618	0.0388117	0.0784082	Not-significant
ANKRD34C	19.7165	1.13594	0.33054	3.43662	0.000589012	0.0021997	Up-regulated
ANKRD35	249.531	-0.19369	0.128416	-1.5083	0.131477	0.215501	Not-significant
ANKRD36	150.235	0.256971	0.10936	2.34977	0.0187849	0.0424431	Not-significant
ANKRD36B	73.554	0.235722	0.11555	2.04	0.0413499	0.0826625	Not-significant
ANKRD36C	384.941	0.228525	0.188576	1.21185	0.22557	0.330766	Not-significant
ANKRD37	335.589	-0.425826	0.135941	-3.13244	0.0017336	0.00558521	Not-significant
ANKRD39	434.968	-0.382684	0.0649224	-5.89449	3.7585e-09	6.02552e-08	Not-significant
ANKRD40	2063.57	0.171757	0.0472375	3.63602	0.000276878	0.0011343	Not-significant
ANKRD42	671.08	0.156693	0.0567655	2.76036	0.00577372	0.0156286	Not-significant
ANKRD44	787.572	0.531622	0.131983	4.02796	5.62629e-05	0.000278869	Not-significant
ANKRD45	36.6793	0.520575	0.210938	2.4679	0.0135907	0.0321405	Not-significant
ANKRD46	674.635	0.158519	0.0843442	1.87943	0.0601854	0.113108	Not-significant
ANKRD49	622.103	-0.0280762	0.0589775	-0.47605	0.634039	0.72935	Not-significant
ANKRD50	1971.76	0.506169	0.0981212	5.15861	2.48792e-07	2.38647e-06	Not-significant
ANKRD52	2761.16	0.153283	0.0632368	2.42395	0.0153527	0.0357045	Not-significant
ANKRD53	55.9073	-0.520857	0.140346	-3.71123	0.000206251	0.000878556	Not-significant
ANKRD54	1166.14	-0.468769	0.0714588	-6.55998	5.38145e-11	1.47919e-09	Not-significant
ANKRD55	24.1002	-0.0742697	0.236371	-0.314208	0.753363	0.827792	Not-significant
ANKRD6	650.1	0.1732	0.0977811	1.7713	0.076511	0.137859	Not-significant
ANKRD60	0.0521646	-0.613455	2.20812	-0.277817	0.781152	NA	Not-significant
ANKRD61	17.7946	0.137487	0.12454	1.10396	0.269613	0.381144	Not-significant
ANKRD62	3.57595	-0.943739	0.324669	-2.90678	0.00365175	0.0105994	Not-significant
ANKRD63	0.202282	-0.185465	0.686945	-0.269986	0.787171	0.852769	Not-significant
ANKRD65	722.488	-0.297169	0.154497	-1.92346	0.0544221	0.104024	Not-significant
ANKRD66	0.914614	0.16547	0.575872	0.287337	0.773854	0.842241	Not-significant
ANKRD7	8.71348	-0.618583	0.244823	-2.52666	0.0115154	0.0279234	Not-significant
ANKRD9	1087	-0.245564	0.0919323	-2.67114	0.00755942	0.0196143	Not-significant
ANKS1A	2224.29	0.246313	0.067692	3.63874	0.000273977	0.00112423	Not-significant
ANKS1B	66.4344	-0.222399	0.221582	-1.00369	0.315528	0.430721	Not-significant
ANKS3	1076.22	-0.507586	0.0796485	-6.37283	1.85574e-10	4.33103e-09	Not-significant
ANKS4B	660.961	0.0721298	0.230137	0.313422	0.75396	0.828141	Not-significant
ANKS6	1603.68	-0.176116	0.0838068	-2.10146	0.0356007	0.0729153	Not-significant
ANKUB1	3.20252	-1.10762	0.268485	-4.12542	3.70051e-05	0.000192483	Down-regulated
ANKZF1	2192.6	-0.408783	0.0884488	-4.62169	3.80623e-06	2.63181e-05	Not-significant
ANLN	1366.02	0.176315	0.17998	0.979637	0.327266	0.443334	Not-significant
ANO1	7491.58	0.308847	0.14583	2.11786	0.0341872	0.0704747	Not-significant
ANO10	1451.31	-0.0183003	0.0647657	-0.282562	0.777512	0.845136	Not-significant
ANO2	40.819	0.201888	0.128063	1.57648	0.114915	0.192669	Not-significant
ANO3	39.0648	0.0318318	0.243615	0.130664	0.896041	0.930794	Not-significant
ANO4	72.8255	0.131354	0.187352	0.701106	0.483237	0.597005	Not-significant
ANO5	311.523	0.220596	0.165492	1.33297	0.182542	0.279687	Not-significant
ANO6	4743.33	0.462216	0.0896352	5.15663	2.51433e-07	2.4105e-06	Not-significant
ANO7	362.44	-0.553913	0.224277	-2.46977	0.0135201	0.031995	Not-significant
ANO8	997.205	-0.4024	0.119448	-3.36883	0.000754884	0.00272199	Not-significant
ANO9	1802.62	-0.621268	0.16421	-3.78337	0.000154721	0.000681586	Not-significant
ANP32A	5542.88	-0.0834483	0.0528533	-1.57887	0.114366	0.191971	Not-significant
ANP32B	6954.97	-0.181724	0.0612917	-2.96491	0.00302775	0.00903144	Not-significant
ANP32D	0.496176	0.0190808	0.337509	0.0565341	0.954916	0.970136	Not-significant
ANP32E	2652.45	0.167655	0.0641531	2.61336	0.00896575	0.0226648	Not-significant
ANPEP	9772.08	0.70945	0.254459	2.78807	0.00530223	0.0145517	Not-significant
ANTXR1	14282.3	0.580474	0.166844	3.47915	0.000503002	0.0019155	Not-significant
ANTXR2	5627.53	0.150842	0.122643	1.22992	0.218725	0.322597	Not-significant
ANTXRL	1.01706	-0.147906	0.343994	-0.429967	0.66722	0.756798	Not-significant
ANXA1	16347.3	0.263817	0.159076	1.65844	0.0972288	0.16799	Not-significant
ANXA10	5290.91	-0.0196891	0.290023	-0.067888	0.945875	0.9642	Not-significant
ANXA11	18360.8	-0.248332	0.0905133	-2.7436	0.00607694	0.016326	Not-significant
ANXA13	1083.87	0.505236	0.285977	1.7667	0.0772787	0.138947	Not-significant
ANXA2	76006.9	-0.182524	0.125825	-1.45062	0.146885	0.23508	Not-significant
ANXA2R	172.89	-0.4192	0.154947	-2.70545	0.00682122	0.0179956	Not-significant
ANXA3	5124.61	0.0357408	0.159043	0.224724	0.822194	0.878915	Not-significant
ANXA4	30982.3	0.08186	0.14693	0.557136	0.577435	0.681381	Not-significant
ANXA5	22076.3	0.0122076	0.0788373	0.154846	0.876943	0.917423	Not-significant
ANXA6	9920.96	0.0195096	0.11613	0.167998	0.866585	0.910739	Not-significant
ANXA7	6330.9	0.0977148	0.0454392	2.15045	0.0315195	0.0657759	Not-significant
ANXA8	610.12	0.158787	0.299939	0.529399	0.596528	0.697571	Not-significant
ANXA8L1	314.779	-0.0321418	0.272556	-0.117927	0.906125	0.938146	Not-significant
ANXA9	981.63	-0.374244	0.129986	-2.87911	0.00398802	0.0114042	Not-significant
AOAH	497.29	0.396997	0.176485	2.24947	0.0244827	0.0531625	Not-significant
AOC1	4972.67	-0.00698688	0.230974	-0.0302497	0.975868	0.983973	Not-significant
AOC2	53.2159	-0.282889	0.124806	-2.26662	0.0234132	0.05119	Not-significant
AOC3	2746.33	0.379684	0.152862	2.48383	0.0129976	0.030952	Not-significant
AOX1	1041.04	0.0927398	0.232733	0.398482	0.690275	0.775774	Not-significant
AP000322.53	0.0115903	-0.67977	2.90166	-0.234269	0.814776	NA	Not-significant
AP1AR	1093.51	0.291889	0.0743208	3.92742	8.58618e-05	0.000404709	Not-significant
AP1B1	6454.12	-0.0795326	0.0568028	-1.40015	0.161467	0.253759	Not-significant
AP1G1	4545.14	0.268783	0.0403196	6.66631	2.62318e-11	8.00181e-10	Not-significant
AP1G2	2701.21	-0.325869	0.0925029	-3.52279	0.000427022	0.00165821	Not-significant
AP1M1	2415.3	-0.238318	0.0599692	-3.974	7.0676e-05	0.000341271	Not-significant
AP1M2	4538.42	-0.344619	0.11444	-3.01135	0.00260092	0.00793393	Not-significant
AP1S1	2701.15	-0.28506	0.0852243	-3.34482	0.000823357	0.00293262	Not-significant
AP1S2	957.51	0.157864	0.0990288	1.59413	0.110908	0.187204	Not-significant
AP1S3	799.502	0.251816	0.138314	1.82061	0.0686662	0.126178	Not-significant
AP2A1	5501.58	-0.157174	0.0533904	-2.94386	0.00324144	0.00957411	Not-significant
AP2A2	4242.64	-0.221987	0.0571461	-3.88455	0.000102521	0.00047406	Not-significant
AP2B1	13232.2	0.115683	0.0566275	2.04287	0.0410655	0.0822234	Not-significant
AP2M1	15661.3	-0.167193	0.0554134	-3.01719	0.00255132	0.00779999	Not-significant
AP2S1	3704.84	-0.532561	0.0799928	-6.65761	2.78314e-11	8.38904e-10	Not-significant
AP3B1	2893.15	0.251544	0.0454116	5.53921	3.03835e-08	3.73506e-07	Not-significant
AP3B2	228.485	-0.358136	0.244092	-1.46722	0.142316	0.229253	Not-significant
AP3D1	8069.49	-0.168428	0.0590657	-2.85153	0.00435093	0.0123094	Not-significant
AP3M1	2067.44	0.229597	0.0403472	5.69053	1.26649e-08	1.74735e-07	Not-significant
AP3M2	1449.31	-0.0544214	0.0784533	-0.693678	0.487884	0.601243	Not-significant
AP3S1	2443.75	-0.0180402	0.0637244	-0.283097	0.777102	0.844794	Not-significant
AP3S2	1158.67	0.0153323	0.0656976	0.233377	0.815469	0.87437	Not-significant
AP4B1	1119.44	-0.351509	0.0808512	-4.34761	1.3763e-05	8.13433e-05	Not-significant
AP4E1	621.236	0.355821	0.0572332	6.21704	5.06632e-10	1.03921e-08	Not-significant
AP4M1	1122.7	-0.197411	0.0748084	-2.63889	0.00831791	0.0212659	Not-significant
AP4S1	436.084	-0.0761742	0.0686893	-1.10897	0.267444	0.37856	Not-significant
AP5B1	1120.98	-0.0967058	0.0632949	-1.52786	0.126547	0.208709	Not-significant
AP5M1	1636.17	0.208667	0.0584511	3.56995	0.000357051	0.00141832	Not-significant
AP5S1	571.08	-0.258642	0.0673661	-3.83935	0.000123358	0.000559215	Not-significant
AP5Z1	2098.4	-0.517167	0.079875	-6.4747	9.49999e-11	2.41699e-09	Not-significant
APAF1	979.775	0.424627	0.0873415	4.86168	1.16391e-06	9.33646e-06	Not-significant
APBA1	369.848	0.079549	0.132838	0.598842	0.549278	0.656652	Not-significant
APBA2	490.393	-0.130477	0.148379	-0.879354	0.379209	0.4972	Not-significant
APBA3	789.033	-0.446623	0.0716488	-6.23351	4.56098e-10	9.47576e-09	Not-significant
APBB1	2019.78	-0.333754	0.158685	-2.10325	0.0354442	0.0726458	Not-significant
APBB1IP	758.663	0.120833	0.162869	0.741904	0.458146	0.573416	Not-significant
APBB2	2833.79	0.285271	0.0735083	3.88081	0.000104111	0.000480163	Not-significant
APBB3	719.111	-0.43712	0.0970853	-4.50243	6.71809e-06	4.33665e-05	Not-significant
APC	1510.97	0.549868	0.0738631	7.44443	9.73674e-14	6.74315e-12	Not-significant
APC2	133.984	0.0589	0.116956	0.503609	0.614536	0.713351	Not-significant
APCDD1	2764.77	-0.177282	0.155495	-1.14012	0.254237	0.363775	Not-significant
APCDD1L	208.617	-0.254561	0.227982	-1.11658	0.264172	0.374794	Not-significant
APCS	1443.06	-0.500734	0.36866	-1.35825	0.174383	0.269883	Not-significant
APEH	4379.57	-0.150912	0.066619	-2.2653	0.0234943	0.0513043	Not-significant
APELA	46.8923	0.121028	0.298456	0.405514	0.685099	0.771664	Not-significant
APEX1	5396.04	-0.0223711	0.049177	-0.45491	0.649174	0.742057	Not-significant
APEX2	1659.83	-0.168296	0.0491722	-3.42259	0.000620284	0.00230007	Not-significant
APH1A	10977.7	-0.048705	0.0657868	-0.740346	0.45909	0.574234	Not-significant
APH1B	998.401	0.0232631	0.0934823	0.248851	0.803476	0.864551	Not-significant
API5	3709.44	0.218037	0.0382342	5.70268	1.1794e-08	1.63863e-07	Not-significant
APIP	828.893	-0.0317574	0.0703814	-0.451219	0.651832	0.743994	Not-significant
APLF	132.491	0.164956	0.0786016	2.09864	0.0358487	0.0733219	Not-significant
APLN	191.767	-0.223369	0.200242	-1.1155	0.264637	0.375364	Not-significant
APLNR	1974.37	0.0167638	0.1616	0.103736	0.917379	0.945778	Not-significant
APLP1	1632.12	-0.385066	0.220757	-1.7443	0.0811065	0.144746	Not-significant
APLP2	34761.6	0.0923794	0.0821211	1.12492	0.260624	0.370825	Not-significant
APMAP	5367.31	-0.0958884	0.0641381	-1.49503	0.134906	0.219966	Not-significant
APOA1	123.345	0.0353069	0.354463	0.0996068	0.920657	0.947948	Not-significant
APOA2	72.2824	-1.26035	0.63637	-1.98053	0.0476438	0.0929768	Not-significant
APOA4	103.6	2.84689	0.553406	5.1443	2.68521e-07	2.5428e-06	Up-regulated
APOA5	2.03135	-0.133518	0.43256	-0.30867	0.757573	0.830468	Not-significant
APOB	177.259	1.09992	0.315348	3.48796	0.000486728	0.0018615	Up-regulated
APOBEC1	200.636	-0.170091	0.297937	-0.570896	0.56807	0.673459	Not-significant
APOBEC2	268.58	-0.280684	0.282354	-0.994087	0.32018	0.435761	Not-significant
APOBEC3A	35.4468	-0.231038	0.224658	-1.0284	0.303762	0.418124	Not-significant
APOBEC3B	220.787	-0.234972	0.161261	-1.45709	0.145092	0.232859	Not-significant
APOBEC3C	2052.36	0.0419947	0.101125	0.415276	0.67794	0.765581	Not-significant
APOBEC3D	277.937	0.0875345	0.11225	0.77982	0.435497	0.551826	Not-significant
APOBEC3F	293.676	-0.0591388	0.0702582	-0.841735	0.399936	0.517986	Not-significant
APOBEC3G	672.195	0.117837	0.110092	1.07035	0.284463	0.397503	Not-significant
APOBEC3H	35.5355	-0.064885	0.165879	-0.391158	0.69568	0.780025	Not-significant
APOBEC4	4.58506	0.148822	0.283714	0.52455	0.599896	0.700541	Not-significant
APOBR	932.311	-0.221023	0.131113	-1.68574	0.0918457	0.160403	Not-significant
APOC1	3358.73	-0.532704	0.2019	-2.63846	0.00832842	0.0212867	Not-significant
APOC2	10.5616	-0.761235	0.182376	-4.17398	2.99318e-05	0.000160092	Not-significant
APOC3	69.7862	0.715441	0.5654	1.26537	0.205738	0.307366	Not-significant
APOC4	0.119641	-0.545666	0.924695	-0.590104	0.555121	NA	Not-significant
APOD	12051.7	0.0600052	0.190721	0.314623	0.753048	0.827675	Not-significant
APOE	15182.2	-0.822256	0.19668	-4.18068	2.90638e-05	0.000156249	Not-significant
APOF	2.51912	-0.234209	0.275073	-0.851444	0.394523	0.513105	Not-significant
APOH	342.864	-0.258048	0.294805	-0.875319	0.381401	0.49897	Not-significant
APOL1	18518.7	-0.0936111	0.152998	-0.611846	0.540639	0.64887	Not-significant
APOL2	3993.78	-0.292015	0.0955713	-3.05546	0.00224713	0.00696948	Not-significant
APOL3	1510.01	0.246071	0.102552	2.39948	0.0164184	0.0378022	Not-significant
APOL4	579.589	0.425973	0.155015	2.74795	0.00599697	0.0161542	Not-significant
APOL5	1.35752	0.0244381	0.307931	0.0793621	0.936745	0.95863	Not-significant
APOL6	3549.66	0.506242	0.0850301	5.95369	2.62167e-09	4.39018e-08	Not-significant
APOLD1	2145.6	0.007416	0.147579	0.0502509	0.959922	0.973442	Not-significant
APOM	108.947	-0.583566	0.0951051	-6.13601	8.46174e-10	1.61463e-08	Not-significant
APOO	461.061	-0.410461	0.0818525	-5.01464	5.31333e-07	4.65479e-06	Not-significant
APOOL	938.198	0.195743	0.0670753	2.91826	0.00351996	0.0102756	Not-significant
APOPT1	893.812	-0.5013	0.0650196	-7.70998	1.2584e-14	1.22964e-12	Not-significant
APP	42631.7	0.215083	0.0669441	3.21288	0.00131412	0.00439538	Not-significant
APPBP2	1762.73	0.239588	0.0645605	3.71106	0.000206394	0.000878954	Not-significant
APPL1	2366.76	0.416304	0.0632476	6.58214	4.63721e-11	1.30487e-09	Not-significant
APPL2	2251.76	0.0229779	0.0779685	0.294708	0.768217	0.837901	Not-significant
APRT	4493.94	-0.469677	0.0934299	-5.02705	4.98091e-07	4.39844e-06	Not-significant
APTX	1012.04	-0.27808	0.0618258	-4.49779	6.86623e-06	4.41855e-05	Not-significant
AQP1	11874	-0.241778	0.163717	-1.4768	0.139729	0.226228	Not-significant
AQP10	23.0465	0.254346	0.272417	0.933667	0.350476	0.468284	Not-significant
AQP11	95.4595	-0.105989	0.0968507	-1.09436	0.273798	0.385499	Not-significant
AQP12A	19.445	-1.96986	0.447829	-4.39869	1.08905e-05	6.64964e-05	Down-regulated
AQP12B	49.4904	-1.58817	0.425411	-3.73327	0.000189012	0.00081429	Down-regulated
AQP2	42.5252	-0.468172	0.27591	-1.69683	0.0897292	0.157278	Not-significant
AQP3	5177.34	-0.62283	0.21341	-2.91846	0.00351759	0.0102718	Not-significant
AQP4	39.4246	-0.450541	0.252316	-1.78562	0.074161	0.134346	Not-significant
AQP5	3717.6	-0.968614	0.283873	-3.41214	0.000644556	0.00237895	Not-significant
AQP6	83.9042	-0.783529	0.262157	-2.98878	0.00280092	0.00844407	Not-significant
AQP7	224.188	-0.309694	0.181921	-1.70236	0.0886888	0.155885	Not-significant
AQP8	740.462	-1.1787	0.462561	-2.54821	0.0108279	0.0265604	Down-regulated
AQP9	372.055	-0.0046658	0.216534	-0.0215477	0.982809	0.98831	Not-significant
AQR	2157.47	0.32115	0.0490586	6.54625	5.89998e-11	1.60436e-09	Not-significant
AR	536.389	0.471225	0.137687	3.42243	0.000620639	0.00230091	Not-significant
ARAF	3915.94	-0.275816	0.0541113	-5.0972	3.44719e-07	3.16005e-06	Not-significant
ARAP1	6204.38	-0.123052	0.0536648	-2.29297	0.02185	0.0483069	Not-significant
ARAP2	1500	0.518528	0.0983519	5.27217	1.3482e-07	1.38331e-06	Not-significant
ARAP3	1391.46	-0.210953	0.08768	-2.40594	0.0161307	0.0372314	Not-significant
ARC	104.549	-0.273443	0.271323	-1.00781	0.313543	0.428717	Not-significant
ARCN1	9074.92	0.205394	0.04756	4.31862	1.57004e-05	9.10391e-05	Not-significant
AREG	1700.7	0.307526	0.219085	1.40369	0.160412	0.252324	Not-significant
AREL1	2088.29	0.14978	0.0546789	2.73926	0.00615772	0.0164977	Not-significant
ARF1	26222.5	-0.211144	0.0555504	-3.80095	0.000144144	0.00064199	Not-significant
ARF3	8934.31	0.000293045	0.0502148	0.00583583	0.995344	0.996689	Not-significant
ARF4	12017	0.0373203	0.0767214	0.486439	0.626656	0.723008	Not-significant
ARF5	6460.12	-0.424655	0.0617202	-6.88032	5.97186e-12	2.21471e-10	Not-significant
ARF6	7478.6	0.0924269	0.0642584	1.43836	0.150331	0.239366	Not-significant
ARFGAP1	6027.21	-0.566052	0.0805513	-7.02722	2.10691e-12	9.25169e-11	Not-significant
ARFGAP2	4523.27	-0.179284	0.0435555	-4.11621	3.85147e-05	0.000199286	Not-significant
ARFGAP3	3856.11	0.0018415	0.0768643	0.0239578	0.980886	0.987268	Not-significant
ARFGEF1	3639.23	0.468449	0.0600877	7.7961	6.38516e-15	6.84058e-13	Not-significant
ARFGEF2	3305.08	0.470598	0.0735176	6.40116	1.54201e-10	3.69584e-09	Not-significant
ARFIP1	2405.34	0.104508	0.0758722	1.37742	0.168382	0.262308	Not-significant
ARFIP2	2813.99	-0.35683	0.0712638	-5.00716	5.52384e-07	4.82022e-06	Not-significant
ARFRP1	3137.25	-0.468969	0.0772061	-6.07424	1.24574e-09	2.27457e-08	Not-significant
ARG1	11.6771	-0.330327	0.203657	-1.62197	0.104809	0.178742	Not-significant
ARG2	185.418	-0.607711	0.168082	-3.61555	0.000299705	0.00121633	Not-significant
ARGFX	0.114979	-0.709609	1.37937	-0.514445	0.606941	NA	Not-significant
ARGLU1	4215.77	-0.309027	0.0976586	-3.16436	0.00155422	0.00509029	Not-significant
ARHGAP1	8834.72	-0.0176443	0.0567156	-0.311102	0.755723	0.829207	Not-significant
ARHGAP10	803.002	0.0669988	0.081319	0.823901	0.409996	0.52813	Not-significant
ARHGAP11A	568.648	0.222382	0.112921	1.96937	0.0489107	0.0949697	Not-significant
ARHGAP11B	196.963	-0.0490627	0.122527	-0.400424	0.688844	0.774558	Not-significant
ARHGAP12	3129.65	0.259881	0.0745189	3.48745	0.000487649	0.00186422	Not-significant
ARHGAP15	449.448	0.238154	0.169082	1.40851	0.158981	0.250426	Not-significant
ARHGAP17	2586.55	0.0617013	0.0426492	1.44672	0.147976	0.236463	Not-significant
ARHGAP18	2338.7	0.175385	0.0817874	2.1444	0.0320011	0.0666247	Not-significant
ARHGAP19	474.664	0.136999	0.0586199	2.33707	0.0194357	0.0436916	Not-significant
ARHGAP20	155.025	0.654187	0.152665	4.28511	1.82651e-05	0.000103745	Not-significant
ARHGAP21	3877.73	0.405626	0.0751753	5.39573	6.82449e-08	7.64756e-07	Not-significant
ARHGAP22	309.232	-0.247283	0.113206	-2.18437	0.0289353	0.0612893	Not-significant
ARHGAP23	2596.99	0.197056	0.150338	1.31075	0.189942	0.288441	Not-significant
ARHGAP24	971.959	0.204993	0.10931	1.87535	0.0607452	0.113972	Not-significant
ARHGAP25	750.487	0.343896	0.150743	2.28135	0.0225278	0.0495529	Not-significant
ARHGAP26	3248.96	0.286444	0.122926	2.33023	0.0197942	0.0443966	Not-significant
ARHGAP27	4091.76	-0.318309	0.128097	-2.48491	0.0129585	0.0308718	Not-significant
ARHGAP28	219.425	0.382345	0.159112	2.40299	0.0162616	0.0374849	Not-significant
ARHGAP29	1659.17	0.313476	0.116104	2.69996	0.00693471	0.0182436	Not-significant
ARHGAP30	1644.63	0.419958	0.145488	2.88654	0.00389502	0.011181	Not-significant
ARHGAP31	1536.53	0.466735	0.0994254	4.69432	2.67497e-06	1.93145e-05	Not-significant
ARHGAP32	3295.35	0.271283	0.105323	2.57572	0.0100032	0.0248564	Not-significant
ARHGAP33	512.604	-0.539183	0.119227	-4.52231	6.11676e-06	3.98171e-05	Not-significant
ARHGAP35	3846.87	0.25655	0.0747088	3.434	0.000594745	0.00221713	Not-significant
ARHGAP36	12.3575	0.845512	0.32751	2.58164	0.0098333	0.024534	Not-significant
ARHGAP39	630.513	-0.0516081	0.131227	-0.393275	0.694117	0.77891	Not-significant
ARHGAP4	2118.23	-0.405042	0.168246	-2.40743	0.0160651	0.0370994	Not-significant
ARHGAP40	114.311	-0.510224	0.331701	-1.5382	0.123999	0.205211	Not-significant
ARHGAP42	748.544	0.639249	0.110042	5.80915	6.27904e-09	9.45525e-08	Not-significant
ARHGAP44	720.69	0.0161908	0.141002	0.114827	0.908582	0.939596	Not-significant
ARHGAP5	4564.78	0.464715	0.0809965	5.73746	9.61047e-09	1.37169e-07	Not-significant
ARHGAP6	447.716	0.258556	0.138105	1.87217	0.0611829	0.114679	Not-significant
ARHGAP8	120.524	-0.224561	0.169929	-1.3215	0.186334	0.284109	Not-significant
ARHGAP9	711.39	0.0672757	0.17283	0.38926	0.697084	0.781254	Not-significant
ARHGDIA	11570.3	-0.307384	0.0689043	-4.46102	8.15697e-06	5.15873e-05	Not-significant
ARHGDIB	7408.6	0.0608554	0.113266	0.537278	0.591075	0.692986	Not-significant
ARHGDIG	134.541	-1.39495	0.27909	-4.99822	5.78618e-07	5.01751e-06	Down-regulated
ARHGEF1	7395.45	-0.353361	0.0907387	-3.89427	9.8496e-05	0.000456894	Not-significant
ARHGEF10	1334.68	0.101825	0.0708526	1.43714	0.150679	0.239728	Not-significant
ARHGEF10L	3173.14	-0.292057	0.0753222	-3.87743	0.000105566	0.000486118	Not-significant
ARHGEF11	3066.7	0.0654404	0.0612837	1.06783	0.285598	0.398501	Not-significant
ARHGEF12	8785.65	0.446178	0.0674668	6.6133	3.75846e-11	1.08861e-09	Not-significant
ARHGEF15	626.932	-0.0443093	0.129127	-0.343145	0.73149	0.809761	Not-significant
ARHGEF16	3115.01	-0.446939	0.136281	-3.27953	0.0010398	0.00359622	Not-significant
ARHGEF17	3096.39	0.0407342	0.0919749	0.442884	0.65785	0.748845	Not-significant
ARHGEF18	617.319	0.0312227	0.0910161	0.343046	0.731564	0.809793	Not-significant
ARHGEF19	804.421	-0.378802	0.115363	-3.28357	0.00102502	0.00355272	Not-significant
ARHGEF2	4952.85	-0.0677561	0.0922189	-0.734732	0.462503	0.577406	Not-significant
ARHGEF25	1019.02	-0.0945563	0.111442	-0.848477	0.396172	0.514685	Not-significant
ARHGEF26	450.194	0.270058	0.17582	1.53599	0.124541	0.205974	Not-significant
ARHGEF28	2033.73	0.179	0.104674	1.71006	0.087254	0.153849	Not-significant
ARHGEF3	1970.71	0.266386	0.0825517	3.22691	0.00125137	0.00421404	Not-significant
ARHGEF33	30.6806	-0.198774	0.123419	-1.61056	0.107275	0.182162	Not-significant
ARHGEF35	289.149	0.0042362	0.178757	0.0236981	0.981093	0.987367	Not-significant
ARHGEF37	965.389	0.1939	0.121308	1.59841	0.109953	0.185981	Not-significant
ARHGEF38	519.657	-0.0445602	0.162473	-0.274263	0.783882	0.849901	Not-significant
ARHGEF39	314.089	-0.428297	0.139699	-3.06585	0.00217051	0.00676131	Not-significant
ARHGEF4	703.002	-0.245771	0.163523	-1.50297	0.132846	0.217205	Not-significant
ARHGEF40	4716.21	-0.110729	0.0919423	-1.20433	0.228464	0.334151	Not-significant
ARHGEF5	1087.23	-0.153447	0.105307	-1.45714	0.145079	0.232859	Not-significant
ARHGEF6	1062.67	0.570287	0.130913	4.35622	1.32327e-05	7.86813e-05	Not-significant
ARHGEF7	2929.51	-0.0423792	0.0411034	-1.03104	0.302522	0.416703	Not-significant
ARHGEF9	1158.87	0.0615374	0.0786409	0.782511	0.433915	0.550219	Not-significant
ARID1A	4441.15	0.351967	0.056816	6.19485	5.83413e-10	1.17236e-08	Not-significant
ARID1B	3575.58	0.314226	0.052704	5.96209	2.49038e-09	4.19006e-08	Not-significant
ARID2	1386.34	0.33133	0.0592044	5.59638	2.18872e-08	2.82059e-07	Not-significant
ARID3A	561.339	-0.242681	0.110109	-2.20402	0.0275233	0.0587181	Not-significant
ARID3B	411.22	-0.03601	0.0997429	-0.361029	0.718078	0.798693	Not-significant
ARID3C	3.89832	-0.204499	0.212469	-0.96249	0.335803	0.452871	Not-significant
ARID4A	1233.33	0.385478	0.0600518	6.41909	1.3709e-10	3.31701e-09	Not-significant
ARID4B	2397.29	0.370668	0.0517568	7.16173	7.96638e-13	3.96846e-11	Not-significant
ARID5A	1557.84	-0.286023	0.110877	-2.57965	0.00989004	0.0246475	Not-significant
ARID5B	2759.37	0.49095	0.103138	4.76011	1.93488e-06	1.45067e-05	Not-significant
ARIH1	3059.4	0.270713	0.040314	6.7151	1.87937e-11	6.0221e-10	Not-significant
ARIH2	2792.12	-0.0512105	0.0500376	-1.02344	0.306099	0.420426	Not-significant
ARIH2OS	66.3065	-0.430857	0.0993806	-4.33542	1.45481e-05	8.53873e-05	Not-significant
ARL1	3987.25	-0.0274985	0.0721651	-0.381049	0.703167	0.786436	Not-significant
ARL10	576.727	0.350094	0.0972131	3.60131	0.000316623	0.00127712	Not-significant
ARL11	146.026	0.22091	0.151822	1.45506	0.145652	0.23359	Not-significant
ARL13A	8.54657	-0.188901	0.14737	-1.28181	0.199908	0.300242	Not-significant
ARL13B	504.03	0.461127	0.071696	6.43169	1.26189e-10	3.08685e-09	Not-significant
ARL14	1596.29	-0.0513156	0.245859	-0.20872	0.834667	0.887967	Not-significant
ARL14EP	1001.53	0.117581	0.0418304	2.81089	0.0049404	0.0136918	Not-significant
ARL14EPL	3.70597	-1.3265	0.400698	-3.31047	0.000931407	0.00327225	Down-regulated
ARL15	1189.68	0.0647397	0.0934252	0.692957	0.488336	0.601675	Not-significant
ARL16	1112.4	-0.373031	0.075471	-4.9427	7.70473e-07	6.49388e-06	Not-significant
ARL17A	32.4006	-0.238562	0.115227	-2.07037	0.0384177	0.0777359	Not-significant
ARL17B	27.6057	-0.117113	0.15807	-0.740892	0.458759	0.57389	Not-significant
ARL2	2182.34	-0.554976	0.0735719	-7.54331	4.58182e-14	3.68702e-12	Not-significant
ARL2BP	289.336	0.239022	0.0716518	3.33588	0.00085029	0.00301647	Not-significant
ARL3	1395.56	-0.196621	0.0827283	-2.37671	0.0174677	0.0398775	Not-significant
ARL4A	960.459	-0.136659	0.0855167	-1.59804	0.110034	0.186077	Not-significant
ARL4C	5703.43	0.0677045	0.141039	0.48004	0.631199	0.72693	Not-significant
ARL4D	544.269	-0.239752	0.161028	-1.48889	0.136517	0.222084	Not-significant
ARL5A	1802.07	0.317236	0.0525688	6.03468	1.59278e-09	2.82412e-08	Not-significant
ARL5B	1620.37	0.29223	0.0744211	3.92671	8.61155e-05	0.000405797	Not-significant
ARL5C	1.29632	-0.921017	0.371768	-2.4774	0.0132343	0.0314358	Not-significant
ARL6	178.169	0.26933	0.0701303	3.84043	0.000122819	0.000557057	Not-significant
ARL6IP1	11957	0.113801	0.0960575	1.18472	0.236128	0.34308	Not-significant
ARL6IP4	118.551	-0.945087	0.106374	-8.88454	6.41869e-19	3.50841e-16	Not-significant
ARL6IP5	7641.59	0.205696	0.0611305	3.36486	0.000765819	0.00275695	Not-significant
ARL6IP6	723.393	0.234897	0.0835129	2.8127	0.00491275	0.0136343	Not-significant
ARL8A	3180.19	-0.219736	0.0602399	-3.64769	0.000264612	0.00108982	Not-significant
ARL8B	4033.39	0.117102	0.0474806	2.46631	0.0136514	0.0322583	Not-significant
ARL9	61.051	-0.169351	0.149638	-1.13174	0.257744	0.367315	Not-significant
ARMC1	1357.9	0.319385	0.0504363	6.33244	2.41311e-10	5.41852e-09	Not-significant
ARMC10	1517.24	-0.00551686	0.0619516	-0.0890512	0.929041	0.953545	Not-significant
ARMC12	19.1229	-0.320199	0.159141	-2.01204	0.0442156	0.0873603	Not-significant
ARMC2	137.826	0.101879	0.0998226	1.0206	0.307442	0.421879	Not-significant
ARMC3	67.3029	1.24271	0.256716	4.84081	1.29312e-06	1.02573e-05	Up-regulated
ARMC4	13.5281	0.21321	0.239158	0.891504	0.372659	0.490625	Not-significant
ARMC5	693.778	-0.541027	0.0847003	-6.38755	1.68566e-10	3.98641e-09	Not-significant
ARMC6	1226.76	-0.325135	0.0740121	-4.393	1.11795e-05	6.80647e-05	Not-significant
ARMC7	879.656	-0.279331	0.0738512	-3.78234	0.000155358	0.000683882	Not-significant
ARMC8	1685.83	0.15349	0.0380542	4.03346	5.49606e-05	0.000273099	Not-significant
ARMC9	974.714	0.0687125	0.0833973	0.823918	0.409986	0.52813	Not-significant
ARMCX1	781.152	-0.0089783	0.106962	-0.0839388	0.933105	0.956196	Not-significant
ARMCX2	1506.07	-0.0523808	0.0984265	-0.532182	0.5946	0.696112	Not-significant
ARMCX3	3304.54	0.133813	0.0591338	2.26288	0.0236433	0.051579	Not-significant
ARMCX4	698.408	0.0630723	0.0920632	0.685098	0.493282	0.606047	Not-significant
ARMCX5	592.139	-0.0068795	0.0564521	-0.121864	0.903006	0.935898	Not-significant
ARMCX6	577.571	-0.0187145	0.0459572	-0.407215	0.68385	0.770499	Not-significant
ARMS2	1.17415	-0.48575	0.273064	-1.77889	0.0752578	0.136015	Not-significant
ARNT	2643.44	0.214249	0.0460226	4.65531	3.23501e-06	2.28028e-05	Not-significant
ARNT2	1105.47	0.236839	0.164282	1.44167	0.149396	0.23822	Not-significant
ARNTL	596.1	0.177474	0.0815453	2.17638	0.0295268	0.0623566	Not-significant
ARNTL2	1873.3	0.27176	0.133481	2.03594	0.0417562	0.0833497	Not-significant
ARPC1A	6476.97	-0.167483	0.0922541	-1.81545	0.0694545	0.127286	Not-significant
ARPC1B	13438.6	-0.228695	0.0929345	-2.46082	0.0138618	0.0327035	Not-significant
ARPC2	15591	0.00961355	0.0633312	0.151798	0.879346	0.919103	Not-significant
ARPC3	10319.7	-0.261479	0.0627941	-4.16407	3.12631e-05	0.000166015	Not-significant
ARPC4	6735.68	-0.375894	0.0713466	-5.26856	1.375e-07	1.40615e-06	Not-significant
ARPC5	10526.4	-0.0455828	0.0606159	-0.751994	0.452054	0.56775	Not-significant
ARPC5L	2574.73	-0.315488	0.0773125	-4.08069	4.49029e-05	0.000227443	Not-significant
ARPIN	2065.73	0.270718	0.0667226	4.05736	4.963e-05	0.000249187	Not-significant
ARPP19	6342.52	0.224986	0.049629	4.53336	5.80519e-06	3.80817e-05	Not-significant
ARPP21	3.3656	0.275459	0.277116	0.99402	0.320213	0.435772	Not-significant
ARR3	14.3824	-0.127122	0.119132	-1.06707	0.285942	0.398887	Not-significant
ARRB1	1214.66	0.0440002	0.0794655	0.553702	0.579783	0.683336	Not-significant
ARRB2	2139.17	-0.13608	0.089072	-1.52776	0.126573	0.208733	Not-significant
ARRDC1	4148.41	-0.488601	0.118709	-4.11596	3.85566e-05	0.000199387	Not-significant
ARRDC2	4172.35	-0.304634	0.104812	-2.90647	0.00365529	0.0106045	Not-significant
ARRDC3	4324.8	0.271752	0.103131	2.63502	0.00841328	0.0214556	Not-significant
ARRDC4	2168.52	0.0900899	0.12508	0.720259	0.471365	0.585657	Not-significant
ARRDC5	20.5292	0.00508813	0.18621	0.0273247	0.978201	0.98546	Not-significant
ARSA	2651.16	-0.448752	0.097138	-4.61973	3.84231e-06	2.64749e-05	Not-significant
ARSB	909.38	0.294967	0.0951217	3.10094	0.00192904	0.00611844	Not-significant
ARSD	4228.54	0.0555989	0.0990752	0.561179	0.574675	0.678981	Not-significant
ARSE	1470.82	-0.591589	0.174948	-3.38152	0.000720857	0.00261467	Not-significant
ARSF	2.43146	-0.438738	0.256576	-1.70997	0.0872705	0.153863	Not-significant
ARSG	308.091	-0.0925527	0.0993279	-0.93179	0.351445	0.469135	Not-significant
ARSH	8.69071	0.389601	0.198168	1.96601	0.0492973	0.0956264	Not-significant
ARSI	352.499	-0.183605	0.185707	-0.988678	0.322821	0.438664	Not-significant
ARSJ	450.725	0.642802	0.139686	4.60178	4.18901e-06	2.84885e-05	Not-significant
ARSK	299.243	0.2236	0.0860718	2.59783	0.00938159	0.0235586	Not-significant
ART1	1.80211	0.11018	0.296884	0.371121	0.710548	0.792051	Not-significant
ART3	60.6065	-0.77671	0.303407	-2.55996	0.0104684	0.0258281	Not-significant
ART4	236.707	0.508795	0.198428	2.56413	0.0103434	0.0255872	Not-significant
ART5	28.7181	-0.247079	0.182664	-1.35264	0.176171	0.272105	Not-significant
ARTN	67.6453	-0.846211	0.156308	-5.41375	6.17197e-08	6.98234e-07	Not-significant
ARV1	770.145	-0.233252	0.0665538	-3.50472	0.000457087	0.00176292	Not-significant
ARVCF	992.715	-0.564524	0.135436	-4.16819	3.07031e-05	0.000163725	Not-significant
ARX	137.366	-0.0993751	0.265605	-0.374146	0.708296	0.790185	Not-significant
AS3MT	8.57695	0.13796	0.151644	0.909759	0.362949	0.481019	Not-significant
ASAH1	8082.17	0.185141	0.0680222	2.72177	0.00649339	0.0172485	Not-significant
ASAH2	42.597	0.126794	0.175153	0.723907	0.469123	0.583582	Not-significant
ASAH2B	175.119	-0.0908947	0.0749604	-1.21257	0.225294	0.330498	Not-significant
ASAP1	2537.58	0.449605	0.0847829	5.30302	1.13903e-07	1.18529e-06	Not-significant
ASAP2	1757.53	0.660322	0.135401	4.87679	1.07825e-06	8.72807e-06	Not-significant
ASAP3	1176.72	-0.0874377	0.0956167	-0.914461	0.360475	0.478588	Not-significant
ASB1	1413.46	-0.0791987	0.0719562	-1.10065	0.271048	0.382565	Not-significant
ASB10	0.312522	-0.150021	0.476693	-0.314711	0.752981	0.827675	Not-significant
ASB11	1.41616	-0.178564	0.295072	-0.605156	0.545076	0.652778	Not-significant
ASB12	15.2931	-0.211505	0.152706	-1.38505	0.166037	0.259343	Not-significant
ASB13	1479.89	-0.0919111	0.0745268	-1.23326	0.217478	0.321185	Not-significant
ASB14	49.0129	-0.190566	0.0967488	-1.9697	0.0488733	0.0949179	Not-significant
ASB15	1.01091	-1.17737	0.449187	-2.62111	0.00876444	0.0222413	Down-regulated
ASB16	88.8963	-0.390685	0.169095	-2.31045	0.0208635	0.0464027	Not-significant
ASB17	0.228575	-0.90159	0.863411	-1.04422	0.296384	0.409944	Not-significant
ASB18	0.520233	-0.806656	0.424875	-1.89857	0.0576209	0.10906	Not-significant
ASB2	202.425	0.858205	0.205519	4.1758	2.96943e-05	0.000159013	Not-significant
ASB4	36.0202	0.359942	0.236858	1.51965	0.128599	0.211524	Not-significant
ASB5	3.53702	-0.39881	0.364678	-1.0936	0.274132	0.385754	Not-significant
ASB6	1615.69	-0.262972	0.0596551	-4.40821	1.04226e-05	6.40484e-05	Not-significant
ASB7	748.887	0.21916	0.0448098	4.89089	1.00382e-06	8.20782e-06	Not-significant
ASB8	1301.28	0.0351307	0.0617187	0.569207	0.569216	0.674548	Not-significant
ASB9	390.955	0.139861	0.221119	0.632515	0.527051	0.63732	Not-significant
ASCC1	1176.72	0.211943	0.0571623	3.70773	0.000209123	0.000888662	Not-significant
ASCC2	3280.63	-0.343516	0.0478271	-7.18245	6.84742e-13	3.47927e-11	Not-significant
ASCC3	1867.27	0.449355	0.0674787	6.65922	2.75291e-11	8.312e-10	Not-significant
ASCL1	18.3179	-0.568949	0.292615	-1.94436	0.0518525	0.09981	Not-significant
ASCL2	69.2404	-0.211816	0.169761	-1.24773	0.21213	0.315059	Not-significant
ASCL3	2.70599	-0.67657	0.299432	-2.25951	0.0238516	0.0519888	Not-significant
ASCL4	1.52056	0.188621	0.299564	0.62965	0.528924	0.638977	Not-significant
ASCL5	45.2818	-1.04117	0.225203	-4.62323	3.77803e-06	2.61637e-05	Down-regulated
ASF1A	615.134	-0.00139492	0.0571478	-0.0244089	0.980526	0.987176	Not-significant
ASF1B	609.417	-0.147441	0.133698	-1.10279	0.27012	0.381588	Not-significant
ASGR1	129.683	-0.479106	0.148498	-3.22635	0.00125381	0.00422065	Not-significant
ASGR2	41.96	-0.00447578	0.163445	-0.027384	0.978153	0.98546	Not-significant
ASH1L	3665.25	0.526207	0.0707927	7.43308	1.06099e-13	7.22934e-12	Not-significant
ASH2L	2134.59	0.099315	0.0606432	1.63769	0.101486	0.173849	Not-significant
ASIC1	214.571	-0.500293	0.155525	-3.2168	0.0012963	0.0043415	Not-significant
ASIC2	10.872	0.246869	0.208574	1.18361	0.236569	0.34358	Not-significant
ASIC3	111.669	-0.958719	0.177352	-5.40573	6.45442e-08	7.2695e-07	Not-significant
ASIC4	14.3992	-1.15097	0.209069	-5.5052	3.68746e-08	4.45199e-07	Down-regulated
ASIC5	0.333476	-0.239624	0.668453	-0.358476	0.719987	0.800366	Not-significant
ASIP	6.72943	-0.628408	0.158605	-3.96209	7.42961e-05	0.000356258	Not-significant
ASL	2428.26	-0.270257	0.103326	-2.61558	0.00890762	0.0225464	Not-significant
ASMT	5.53383	-0.470979	0.18894	-2.49274	0.0126761	0.0303162	Not-significant
ASMTL	1640.84	-0.179951	0.065641	-2.74143	0.00611717	0.0164084	Not-significant
ASNA1	2776.81	-0.133959	0.052301	-2.5613	0.0104281	0.0257466	Not-significant
ASNS	1531.21	-0.434356	0.117449	-3.69825	0.000217092	0.000918574	Not-significant
ASNSD1	1705.89	0.0619741	0.0411059	1.50767	0.13164	0.215688	Not-significant
ASPA	137.723	0.358227	0.176411	2.03063	0.0422922	0.0842564	Not-significant
ASPDH	56.4819	-1.02146	0.221658	-4.60828	4.06007e-06	2.77176e-05	Down-regulated
ASPG	28.8091	-0.834253	0.201739	-4.13531	3.54473e-05	0.00018541	Not-significant
ASPH	11379	0.469413	0.127734	3.67491	0.000237931	0.000993044	Not-significant
ASPHD1	1362.25	-0.478731	0.151756	-3.15461	0.00160713	0.00522891	Not-significant
ASPHD2	854.509	-0.284271	0.156526	-1.81612	0.0693521	0.127137	Not-significant
ASPM	602.1	0.331902	0.155044	2.14069	0.0322988	0.0671737	Not-significant
ASPN	4846.59	0.29437	0.178745	1.64687	0.0995847	0.171162	Not-significant
ASPRV1	75.3012	-0.188023	0.0994179	-1.89124	0.0585921	0.110599	Not-significant
ASPSCR1	1478.68	-0.80288	0.106832	-7.51538	5.67441e-14	4.38756e-12	Not-significant
ASRGL1	808.805	0.14603	0.162141	0.900636	0.367782	0.485999	Not-significant
ASS1	9472.94	-0.0622258	0.152042	-0.409267	0.682344	0.769437	Not-significant
ASTE1	386.246	0.0879654	0.0468101	1.8792	0.0602176	0.113132	Not-significant
ASTL	5.05795	0.0428114	0.227681	0.188032	0.850851	0.899657	Not-significant
ASTN1	92.2738	-0.268275	0.270117	-0.993179	0.320623	0.43623	Not-significant
ASTN2	237.851	-0.171933	0.140933	-1.21996	0.222478	0.326988	Not-significant
ASXL1	3481.6	0.0600088	0.0439094	1.36665	0.171735	0.266461	Not-significant
ASXL2	1932.64	0.753855	0.0580529	12.9857	1.47572e-38	2.62443e-34	Not-significant
ASXL3	145.231	0.32959	0.162549	2.02764	0.0425971	0.0847368	Not-significant
ASZ1	0.438177	-0.929895	0.451432	-2.05988	0.0394101	0.0794752	Not-significant
ATAD1	2498.35	0.22116	0.0531256	4.16297	3.14131e-05	0.000166712	Not-significant
ATAD2	1125.4	0.405685	0.104373	3.88686	0.000101548	0.000469806	Not-significant
ATAD2B	703.545	0.334583	0.0617878	5.41504	6.12758e-08	6.94095e-07	Not-significant
ATAD3A	1101.47	-0.587896	0.098879	-5.9456	2.75441e-09	4.56944e-08	Not-significant
ATAD3B	1124.47	-0.701087	0.115424	-6.07402	1.24746e-09	2.27537e-08	Not-significant
ATAD3C	332.162	-0.78062	0.178816	-4.36549	1.2684e-05	7.58481e-05	Not-significant
ATAD5	210.189	0.0464327	0.0805629	0.576353	0.564377	0.670376	Not-significant
ATAT1	633.515	-0.47121	0.0879329	-5.35875	8.38002e-08	9.10387e-07	Not-significant
ATCAY	53.5675	0.563277	0.241635	2.33111	0.0197476	0.0443089	Not-significant
ATE1	1458.91	0.333906	0.0623814	5.35266	8.66695e-08	9.3812e-07	Not-significant
ATF1	844.328	0.271204	0.0579749	4.67795	2.89757e-06	2.07282e-05	Not-significant
ATF2	2227.42	0.27434	0.051505	5.32647	1.00141e-07	1.05692e-06	Not-significant
ATF3	2583.57	-0.0304711	0.179117	-0.170118	0.864917	0.909616	Not-significant
ATF4	13938.8	-0.367141	0.0581187	-6.31709	2.66539e-10	5.90302e-09	Not-significant
ATF5	1827.79	-0.368127	0.0826334	-4.45494	8.39171e-06	5.29026e-05	Not-significant
ATF6	3698.34	0.222083	0.056201	3.95158	7.76359e-05	0.000370538	Not-significant
ATF6B	5205.21	-0.0143412	0.0509996	-0.281202	0.778555	0.845856	Not-significant
ATF7	2126.48	0.134931	0.0521569	2.58703	0.00968068	0.0242139	Not-significant
ATF7IP	3271.5	0.389955	0.0628901	6.20058	5.62557e-10	1.14337e-08	Not-significant
ATF7IP2	622.337	-0.218394	0.128508	-1.69946	0.0892321	0.156592	Not-significant
ATG10	312.817	-0.155266	0.0567584	-2.73556	0.00622736	0.0166412	Not-significant
ATG101	1386.57	-0.264284	0.0782359	-3.37804	0.000730045	0.00264368	Not-significant
ATG12	1971.65	-0.0163677	0.0458887	-0.356683	0.721329	0.801557	Not-significant
ATG13	4218.52	-0.0874237	0.0488278	-1.79045	0.0733818	0.133201	Not-significant
ATG14	1270.63	0.0472994	0.0576852	0.819958	0.41224	0.5302	Not-significant
ATG16L1	2016.32	0.0146268	0.0694261	0.210682	0.833136	0.886937	Not-significant
ATG16L2	1183.82	-0.469177	0.109026	-4.30334	1.68242e-05	9.65478e-05	Not-significant
ATG2A	2167.95	-0.0950708	0.0700655	-1.35688	0.174818	0.270345	Not-significant
ATG2B	1874.11	0.203905	0.0705624	2.88971	0.00385597	0.0110872	Not-significant
ATG3	2017.64	0.00835829	0.0424128	0.19707	0.843773	0.894685	Not-significant
ATG4A	703.171	-0.075557	0.0566127	-1.33463	0.181997	0.279189	Not-significant
ATG4B	2855.75	-0.431186	0.0674039	-6.39704	1.58419e-10	3.78672e-09	Not-significant
ATG4C	474.105	0.208762	0.0639248	3.26574	0.00109177	0.0037432	Not-significant
ATG4D	858.121	-0.452099	0.0877617	-5.15144	2.58494e-07	2.46227e-06	Not-significant
ATG5	1541.15	0.0432717	0.0454766	0.951515	0.341343	0.45835	Not-significant
ATG7	1274.56	0.0148642	0.0540271	0.275125	0.78322	0.84942	Not-significant
ATG9A	3919.29	-0.112761	0.046819	-2.40844	0.0160207	0.0370161	Not-significant
ATG9B	446.241	-1.21588	0.202459	-6.00557	1.90663e-09	3.29839e-08	Down-regulated
ATIC	4015.37	-0.168149	0.085123	-1.97537	0.0482263	0.0939074	Not-significant
ATL1	382.379	0.295552	0.101802	2.90321	0.00369361	0.0106965	Not-significant
ATL2	1942.56	0.345962	0.0673147	5.13948	2.75503e-07	2.6036e-06	Not-significant
ATL3	5009.66	0.281706	0.067556	4.16997	3.04643e-05	0.000162598	Not-significant
ATM	2380.75	0.4728	0.0932924	5.06793	4.02159e-07	3.6323e-06	Not-significant
ATMIN	2429.92	0.205535	0.0376255	5.46266	4.69062e-08	5.51341e-07	Not-significant
ATN1	8903.18	-0.017163	0.0731971	-0.234476	0.814615	0.873665	Not-significant
ATOH1	28.4167	0.762966	0.525509	1.45186	0.146541	0.234697	Not-significant
ATOH7	6.81108	-0.750334	0.18151	-4.13384	3.56755e-05	0.000186275	Not-significant
ATOH8	297.891	-0.456468	0.158232	-2.88481	0.00391652	0.0112341	Not-significant
ATOX1	1977.54	-0.496228	0.0707027	-7.01852	2.24238e-12	9.67926e-11	Not-significant
ATP10A	946.814	0.18518	0.126021	1.46944	0.141714	0.228684	Not-significant
ATP10B	2187.58	0.277873	0.243511	1.14111	0.253823	0.363346	Not-significant
ATP10D	1253.54	0.587509	0.0783144	7.50192	6.28886e-14	4.73903e-12	Not-significant
ATP11A	4303.08	0.359874	0.0916575	3.92629	8.62648e-05	0.000406393	Not-significant
ATP11AUN	1.2453	-0.10258	0.284953	-0.359989	0.718855	0.799407	Not-significant
ATP11B	3584.74	0.508891	0.0785518	6.47841	9.26916e-11	2.36164e-09	Not-significant
ATP11C	925.364	0.505863	0.0862261	5.86671	4.44535e-09	7.00232e-08	Not-significant
ATP12A	4.16112	-0.157248	0.287089	-0.547734	0.583875	0.686702	Not-significant
ATP13A1	3968.61	-0.364097	0.0610725	-5.96171	2.49605e-09	4.19563e-08	Not-significant
ATP13A2	3223.76	-0.268356	0.0931005	-2.88244	0.00394613	0.0113136	Not-significant
ATP13A3	4927.63	0.511627	0.0719096	7.11486	1.12028e-12	5.3701e-11	Not-significant
ATP13A4	312.475	0.340794	0.210716	1.61732	0.10581	0.180158	Not-significant
ATP13A5	6.8863	-0.439834	0.236669	-1.85844	0.0631069	0.11769	Not-significant
ATP1A1	59180.2	-0.0601379	0.0933137	-0.64447	0.51927	0.629925	Not-significant
ATP1A2	213.995	1.03207	0.248071	4.16038	3.17716e-05	0.000168514	Up-regulated
ATP1A3	190.999	-0.495457	0.218492	-2.26762	0.0233521	0.0510628	Not-significant
ATP1A4	8.57415	0.0277339	0.225263	0.123118	0.902014	0.935359	Not-significant
ATP1B1	25789.5	-0.107474	0.12844	-0.836762	0.402726	0.520727	Not-significant
ATP1B2	181.006	-0.181236	0.160669	-1.128	0.259318	0.369321	Not-significant
ATP1B3	4870.76	-0.0909209	0.0991772	-0.916752	0.359273	0.47717	Not-significant
ATP1B4	0.373015	-0.309116	0.429532	-0.719657	0.471736	0.585864	Not-significant
ATP2A1	62.1855	-0.713488	0.147843	-4.82598	1.39319e-06	1.09196e-05	Not-significant
ATP2A2	13946	0.291021	0.0690089	4.21716	2.47401e-05	0.000135879	Not-significant
ATP2A3	9749.63	-0.0740555	0.196349	-0.377163	0.706053	0.788433	Not-significant
ATP2B1	2628.41	0.468358	0.0954485	4.90692	9.25176e-07	7.63141e-06	Not-significant
ATP2B2	26.759	-0.0742285	0.210536	-0.352569	0.724412	0.804078	Not-significant
ATP2B3	10.0735	-0.297572	0.229204	-1.29829	0.194189	0.293412	Not-significant
ATP2B4	8644.13	0.370337	0.0958451	3.86391	0.000111585	0.0005104	Not-significant
ATP2C1	5701.09	0.320532	0.0569437	5.62893	1.81326e-08	2.3979e-07	Not-significant
ATP2C2	1100.03	-0.238683	0.181056	-1.31828	0.187409	0.285277	Not-significant
ATP4A	4.17543	0.66883	0.366345	1.82568	0.0678981	0.124974	Not-significant
ATP4B	1.44963	0.661417	0.304813	2.16991	0.0300137	0.0631972	Not-significant
ATP5A1	13995.5	-0.178452	0.0667963	-2.67158	0.00754959	0.019606	Not-significant
ATP5B	21381.6	-0.123343	0.0602828	-2.04607	0.0407497	0.0817199	Not-significant
ATP5C1	6906.91	-0.298329	0.069102	-4.31722	1.58005e-05	9.14996e-05	Not-significant
ATP5D	3183.94	-1.09451	0.115736	-9.45696	3.17022e-21	6.26436e-18	Down-regulated
ATP5E	12201.6	-0.486822	0.0884782	-5.50216	3.75156e-08	4.50795e-07	Not-significant
ATP5EP2	20.9014	-0.576284	0.123511	-4.66587	3.07321e-06	2.18616e-05	Not-significant
ATP5F1	4633.05	-0.0394827	0.0470597	-0.838993	0.401473	0.519409	Not-significant
ATP5G1	2461.44	-0.621321	0.0934042	-6.65196	2.89215e-11	8.63654e-10	Not-significant
ATP5G2	10631	-0.495742	0.0711789	-6.96474	3.29016e-12	1.35132e-10	Not-significant
ATP5G3	6243.47	-0.182381	0.067292	-2.71029	0.00672234	0.017777	Not-significant
ATP5H	4779.29	-0.389193	0.0751902	-5.17611	2.26565e-07	2.19816e-06	Not-significant
ATP5I	3701.46	-0.696422	0.102577	-6.78927	1.12701e-11	3.85436e-10	Not-significant
ATP5J	2956.01	-0.332258	0.0652473	-5.09228	3.53785e-07	3.23981e-06	Not-significant
ATP5J2	4267.31	-0.437483	0.0880555	-4.96826	6.75567e-07	5.77332e-06	Not-significant
ATP5L	5943.45	-0.322779	0.060908	-5.29945	1.16149e-07	1.20724e-06	Not-significant
ATP5L2	1.13482	-0.267731	0.236173	-1.13362	0.256953	0.366511	Not-significant
ATP5O	2791.36	-0.494637	0.0782914	-6.3179	2.65145e-10	5.88681e-09	Not-significant
ATP5S	1002.62	-0.0523065	0.064067	-0.816434	0.414252	0.531677	Not-significant
ATP5SL	1736.89	-0.212406	0.0520173	-4.08336	4.43886e-05	0.000225352	Not-significant
ATP6AP1	9543.76	-0.303831	0.0789692	-3.84746	0.000119347	0.000542693	Not-significant
ATP6AP1L	225.123	-0.281003	0.095831	-2.93228	0.00336485	0.00988937	Not-significant
ATP6AP2	7342.82	0.013479	0.0677623	0.198916	0.842328	0.893633	Not-significant
ATP6V0A1	4200.62	-0.208882	0.0978237	-2.13529	0.0327372	0.0679582	Not-significant
ATP6V0A2	1039.23	0.162418	0.0606348	2.67863	0.00739242	0.0192767	Not-significant
ATP6V0A4	20.657	-0.132413	0.243303	-0.544232	0.586282	0.68885	Not-significant
ATP6V0B	6267.48	-0.376103	0.0911888	-4.12444	3.7163e-05	0.000193191	Not-significant
ATP6V0C	1651.15	-0.173109	0.113492	-1.52529	0.127188	0.20961	Not-significant
ATP6V0D1	5489.64	-0.183085	0.0547434	-3.34442	0.000824553	0.00293571	Not-significant
ATP6V0D2	60.9144	-0.168502	0.168457	-1.00027	0.317181	0.43254	Not-significant
ATP6V0E1	8068.15	-0.147768	0.0497567	-2.9698	0.0029799	0.00890666	Not-significant
ATP6V0E2	1754.14	-0.637956	0.161685	-3.94567	7.95769e-05	0.000378294	Not-significant
ATP6V1A	3430	0.291498	0.0523942	5.56354	2.64351e-08	3.32007e-07	Not-significant
ATP6V1B1	101.426	-0.201028	0.198578	-1.01234	0.311376	0.426487	Not-significant
ATP6V1B2	5159.1	0.0692214	0.0763297	0.906873	0.364474	0.482492	Not-significant
ATP6V1C1	2772.69	0.299526	0.0538113	5.56624	2.60295e-08	3.27608e-07	Not-significant
ATP6V1C2	147.69	-0.510165	0.16057	-3.17722	0.00148695	0.00489249	Not-significant
ATP6V1D	3106.93	-0.143018	0.0563202	-2.53937	0.0111054	0.0271102	Not-significant
ATP6V1E1	5163.86	-0.108691	0.0503528	-2.1586	0.0308814	0.0646721	Not-significant
ATP6V1E2	202.538	-0.00834976	0.0820758	-0.101732	0.918969	0.946704	Not-significant
ATP6V1F	4214.93	-0.361681	0.0629089	-5.74928	8.96251e-09	1.29374e-07	Not-significant
ATP6V1G1	4837.14	-0.111572	0.0686946	-1.62418	0.104337	0.178057	Not-significant
ATP6V1G2	57.1479	-0.167866	0.155851	-1.0771	0.281437	0.394194	Not-significant
ATP6V1G3	0.549749	-0.407982	0.39316	-1.0377	0.29941	0.413281	Not-significant
ATP6V1H	2253.59	0.00896511	0.0521611	0.171874	0.863537	0.908678	Not-significant
ATP7A	861.453	0.512956	0.0730415	7.02281	2.17452e-12	9.43213e-11	Not-significant
ATP7B	825.996	0.247586	0.166179	1.48988	0.136256	0.22176	Not-significant
ATP8A1	1452.91	0.288062	0.174544	1.65037	0.0988664	0.170026	Not-significant
ATP8A2	148.788	0.016545	0.160373	0.103166	0.917831	0.94597	Not-significant
ATP8B1	3823.43	0.416786	0.120648	3.45456	0.000551192	0.00207195	Not-significant
ATP8B2	2244.12	0.352446	0.118842	2.96567	0.00302028	0.0090137	Not-significant
ATP8B3	198.489	0.072839	0.164229	0.443521	0.657389	0.748368	Not-significant
ATP8B4	201.03	0.528263	0.13385	3.94666	7.92473e-05	0.000377029	Not-significant
ATP9A	7251.53	0.47876	0.102295	4.68018	2.86618e-06	2.05284e-05	Not-significant
ATP9B	968.184	0.0695417	0.0746721	0.931294	0.351702	0.469376	Not-significant
ATPAF1	1617.38	-0.0941483	0.0625278	-1.5057	0.132144	0.216255	Not-significant
ATPAF2	579.884	-0.366459	0.0613342	-5.97478	2.30394e-09	3.91714e-08	Not-significant
ATPIF1	3892.38	-0.46013	0.0841932	-5.46517	4.62474e-08	5.44317e-07	Not-significant
ATR	1392.32	0.267061	0.0479191	5.57316	2.50162e-08	3.1628e-07	Not-significant
ATRAID	4391.12	-0.253323	0.0554798	-4.56605	4.97004e-06	3.31286e-05	Not-significant
ATRIP	5.13211	0.226457	0.124607	1.81737	0.06916	0.126837	Not-significant
ATRN	3413.21	0.344135	0.0800561	4.29867	1.71826e-05	9.82556e-05	Not-significant
ATRNL1	189.803	0.559369	0.270088	2.07106	0.0383528	0.0776399	Not-significant
ATRX	3338.93	0.554918	0.0704465	7.87715	3.34923e-15	4.11228e-13	Not-significant
ATXN1	2459.36	0.349514	0.0779735	4.48247	7.37844e-06	4.72178e-05	Not-significant
ATXN10	3668.57	-0.0359658	0.0652448	-0.551244	0.581466	0.684734	Not-significant
ATXN1L	2334.4	0.469198	0.0529008	8.8694	7.35431e-19	3.84674e-16	Not-significant
ATXN2	1840.51	-0.00160076	0.0626818	-0.0255378	0.979626	0.986449	Not-significant
ATXN2L	5561.77	-0.0353985	0.0595927	-0.594007	0.552507	0.659449	Not-significant
ATXN3	1155.34	-0.0309948	0.042475	-0.72972	0.465562	0.580187	Not-significant
ATXN3L	0.0079241	-0.614562	2.90166	-0.211797	0.832266	NA	Not-significant
ATXN7	1292.2	0.337498	0.0668058	5.05192	4.37382e-07	3.92452e-06	Not-significant
ATXN7L1	440.283	0.353717	0.0603552	5.86059	4.61222e-09	7.23951e-08	Not-significant
ATXN7L2	236.723	-0.35256	0.0774157	-4.55411	5.26075e-06	3.48444e-05	Not-significant
ATXN7L3	3564.64	-0.0838702	0.0417268	-2.00998	0.0444329	0.0877117	Not-significant
ATXN7L3B	5623.36	0.104159	0.0653215	1.59456	0.110812	0.187095	Not-significant
AUH	655.325	0.0407267	0.0724052	0.562482	0.573788	0.678203	Not-significant
AUNIP	67.796	-0.105608	0.142324	-0.742028	0.458071	0.573367	Not-significant
AUP1	6657.84	-0.393909	0.0608535	-6.47307	9.6033e-11	2.43631e-09	Not-significant
AURKA	560.68	-0.00439659	0.137709	-0.0319267	0.974531	0.983043	Not-significant
AURKAIP1	3458.27	-0.738123	0.0880361	-8.38432	5.10208e-17	1.39593e-14	Not-significant
AURKB	390.334	-0.42849	0.165493	-2.58917	0.00962073	0.0240945	Not-significant
AURKC	70.0724	-0.829858	0.113852	-7.28892	3.12452e-13	1.82185e-11	Not-significant
AUTS2	1471.02	0.106399	0.093119	1.14262	0.253198	0.362696	Not-significant
AVEN	703.487	-0.173194	0.0703793	-2.46086	0.0138605	0.0327035	Not-significant
AVIL	505.767	-0.12694	0.148702	-0.853657	0.393295	0.511995	Not-significant
AVL9	2707.25	0.144724	0.0649797	2.22722	0.0259325	0.0558875	Not-significant
AVP	0.120514	-0.578086	0.841468	-0.686997	0.492085	NA	Not-significant
AVPI1	1127.84	-0.238948	0.121991	-1.95873	0.0501447	0.096974	Not-significant
AVPR1A	289.102	0.539806	0.180138	2.99663	0.00272981	0.00825629	Not-significant
AVPR1B	24.165	0.222349	0.280526	0.792613	0.428003	0.544698	Not-significant
AVPR2	46.1225	-0.494574	0.195888	-2.52478	0.011577	0.0280537	Not-significant
AWAT1	0.795771	0.140838	0.370633	0.379993	0.703951	0.786868	Not-significant
AWAT2	1.32615	-1.01805	0.397785	-2.55929	0.0104886	0.0258746	Down-regulated
AXDND1	93.4973	0.0427178	0.309017	0.138238	0.890053	0.926467	Not-significant
AXIN1	2448	-0.131675	0.0736754	-1.78724	0.0738992	0.133927	Not-significant
AXIN2	861.3	0.163023	0.123184	1.32341	0.185698	0.283526	Not-significant
AXL	4136.78	0.17534	0.137252	1.2775	0.201425	0.302086	Not-significant
AZGP1	4173.59	-0.894565	0.238031	-3.75819	0.00017115	0.000744369	Not-significant
AZI2	851.531	0.34376	0.0608028	5.6537	1.57034e-08	2.1205e-07	Not-significant
AZIN1	7318.11	0.372621	0.0679831	5.48107	4.22752e-08	5.01884e-07	Not-significant
AZIN2	484.94	-0.28645	0.0937428	-3.0557	0.00224534	0.00696634	Not-significant
AZU1	20.5251	-1.04329	0.282332	-3.69526	0.00021966	0.000927893	Down-regulated
B2M	146942	0.0834504	0.0864932	0.964821	0.334634	0.451467	Not-significant
B3GALNT1	749.973	0.243527	0.085241	2.85692	0.00427771	0.0121177	Not-significant
B3GALNT2	398.171	0.549612	0.0924842	5.94277	2.80241e-09	4.64041e-08	Not-significant
B3GALT1	16.6755	-0.472868	0.19993	-2.36517	0.0180219	0.0409849	Not-significant
B3GALT2	131.002	0.588087	0.239674	2.45369	0.0141397	0.0332753	Not-significant
B3GALT4	883.844	-0.24226	0.0791009	-3.06267	0.00219369	0.00682874	Not-significant
B3GALT5	3637.01	0.0763116	0.177973	0.428781	0.668083	0.757535	Not-significant
B3GALT6	1312.95	-0.5002	0.075741	-6.60408	3.99998e-11	1.14366e-09	Not-significant
B3GAT1	98.8127	-0.431061	0.229696	-1.87666	0.0605645	0.113676	Not-significant
B3GAT2	37.7392	-0.0531532	0.120982	-0.439348	0.66041	0.750941	Not-significant
B3GAT3	2296.07	-0.529636	0.0769211	-6.88544	5.76072e-12	2.16137e-10	Not-significant
B3GNT2	1686.77	0.25659	0.062869	4.08134	4.47763e-05	0.000226996	Not-significant
B3GNT3	5129.16	-0.0931125	0.162498	-0.573009	0.566639	0.672121	Not-significant
B3GNT4	49.5319	-0.538885	0.161399	-3.33885	0.00084127	0.00298805	Not-significant
B3GNT5	1345.84	0.366784	0.117258	3.12802	0.00175987	0.00565858	Not-significant
B3GNT6	446.199	-0.110624	0.367055	-0.301384	0.763122	0.83439	Not-significant
B3GNT7	3140.26	-0.139606	0.196033	-0.712158	0.476367	0.59061	Not-significant
B3GNT8	346.797	-0.740819	0.149954	-4.9403	7.80027e-07	6.56197e-06	Not-significant
B3GNT9	917.248	-0.043191	0.080267	-0.538091	0.590514	0.692679	Not-significant
B3GNTL1	379.034	-0.409514	0.0832232	-4.92068	8.6246e-07	7.16728e-06	Not-significant
B4GALNT1	255.293	-0.0741053	0.131706	-0.562659	0.573667	0.678105	Not-significant
B4GALNT2	27.5003	0.296148	0.392514	0.75449	0.450555	0.566653	Not-significant
B4GALNT3	4103.48	0.0433506	0.149718	0.289547	0.772162	0.840973	Not-significant
B4GALNT4	262.958	-0.914208	0.214006	-4.27189	1.93824e-05	0.000109289	Not-significant
B4GALT1	10390.2	0.122341	0.105264	1.16223	0.245142	0.353462	Not-significant
B4GALT2	2877.11	-0.216633	0.0778267	-2.78353	0.00537703	0.014732	Not-significant
B4GALT3	2356.6	-0.189181	0.070814	-2.67152	0.00755096	0.0196063	Not-significant
B4GALT4	3226.58	0.0213141	0.0978598	0.217802	0.827583	0.883044	Not-significant
B4GALT5	6769.93	0.353058	0.0862314	4.09431	4.23431e-05	0.000216388	Not-significant
B4GALT6	330.562	0.0825475	0.128655	0.64162	0.52112	0.631652	Not-significant
B4GALT7	1712.79	-0.442895	0.066948	-6.61551	3.70262e-11	1.07418e-09	Not-significant
B4GAT1	1168.43	-0.187032	0.0990195	-1.88884	0.0589134	0.111057	Not-significant
B9D1	491.009	-0.632814	0.141478	-4.47288	7.71744e-06	4.90869e-05	Not-significant
B9D2	295.122	-0.455001	0.0839503	-5.41988	5.96381e-08	6.79004e-07	Not-significant
BAALC	152.007	-0.620547	0.154754	-4.00989	6.07461e-05	0.000298593	Not-significant
BAAT	342.927	0.0683016	0.258945	0.263769	0.791958	0.856546	Not-significant
BABAM1	1920.58	-0.530024	0.0640587	-8.27402	1.29511e-16	2.87903e-14	Not-significant
BACE1	2902.38	0.120709	0.135664	0.889764	0.373593	0.491564	Not-significant
BACE2	10215.4	-0.024237	0.132979	-0.182262	0.855377	0.902951	Not-significant
BACH1	2390.01	0.48928	0.0868454	5.63392	1.76164e-08	2.34323e-07	Not-significant
BACH2	343.508	0.447128	0.164949	2.71071	0.00671388	0.0177651	Not-significant
BAD	1801.73	-0.649115	0.0993338	-6.53468	6.37441e-11	1.72546e-09	Not-significant
BAG1	4519.39	-0.390964	0.0963823	-4.05639	4.98371e-05	0.000250015	Not-significant
BAG2	513.047	0.281841	0.148468	1.89833	0.0576525	0.109109	Not-significant
BAG3	3765.72	-0.206102	0.118591	-1.73792	0.0822252	0.146493	Not-significant
BAG4	995.612	0.245343	0.0764384	3.20968	0.00132882	0.00443955	Not-significant
BAG5	2547.67	0.0919841	0.045505	2.02141	0.0432377	0.0857712	Not-significant
BAG6	9606.06	-0.196867	0.0522784	-3.76575	0.000166051	0.000725208	Not-significant
BAHCC1	1131.55	-0.0575552	0.0969197	-0.593844	0.552616	0.659535	Not-significant
BAHD1	1800.23	0.00902844	0.0613859	0.147077	0.883071	0.921953	Not-significant
BAIAP2	3100.34	-0.234022	0.118231	-1.97936	0.047775	0.093172	Not-significant
BAIAP2L1	6080.88	-0.188679	0.14144	-1.33398	0.182209	0.279441	Not-significant
BAIAP2L2	2303.36	-0.847139	0.19793	-4.28	1.86893e-05	0.000105952	Not-significant
BAIAP3	1527.73	-0.597081	0.210983	-2.83	0.00465478	0.0130281	Not-significant
BAK1	1663.09	-0.0685615	0.0912971	-0.750971	0.45267	0.568443	Not-significant
BAMBI	893.23	-0.307643	0.138359	-2.22352	0.0261806	0.0563403	Not-significant
BANF1	4612.37	-0.344263	0.0614575	-5.60164	2.12332e-08	2.74426e-07	Not-significant
BANF2	6.15059	-1.27889	0.520017	-2.45932	0.0139202	0.0328237	Down-regulated
BANK1	625.012	0.584353	0.196718	2.97051	0.00297305	0.00889215	Not-significant
BANP	587.054	-0.0702488	0.0586668	-1.19742	0.231142	0.337076	Not-significant
BAP1	3478.3	-0.134181	0.0464125	-2.89105	0.0038396	0.0110491	Not-significant
BARD1	420.113	0.176841	0.0882385	2.00412	0.0450572	0.0886783	Not-significant
BARHL1	1.93246	0.443449	0.364822	1.21552	0.224167	0.329171	Not-significant
BARHL2	0.389504	-0.384552	0.620246	-0.62	0.535258	0.644615	Not-significant
BARX1	73.4052	-1.05281	0.311293	-3.38205	0.00071946	0.0026112	Down-regulated
BARX2	801.139	-0.168674	0.188443	-0.895092	0.370738	0.48895	Not-significant
BASP1	1987.43	-0.0214459	0.145182	-0.147717	0.882566	0.921804	Not-significant
BATF	765.068	-0.450086	0.164756	-2.73184	0.0062982	0.0168008	Not-significant
BATF2	570.322	-0.0891746	0.13875	-0.642701	0.520418	0.631084	Not-significant
BATF3	159.589	-0.353545	0.118734	-2.97762	0.00290497	0.00871786	Not-significant
BAX	3281.04	-0.479684	0.0778632	-6.1606	7.24711e-10	1.41164e-08	Not-significant
BAZ1A	2270.78	0.34424	0.0861445	3.99608	6.44009e-05	0.000314644	Not-significant
BAZ1B	4856.17	0.278234	0.0474062	5.86914	4.38049e-09	6.91239e-08	Not-significant
BAZ2A	5874.86	0.247897	0.0688388	3.60112	0.000316847	0.00127773	Not-significant
BAZ2B	1957.08	0.349656	0.0653794	5.34811	8.88772e-08	9.60262e-07	Not-significant
BBC3	873.024	-0.607261	0.1427	-4.2555	2.08585e-05	0.000116635	Not-significant
BBIP1	531.615	-0.0174087	0.0576363	-0.302043	0.762619	0.834148	Not-significant
BBOX1	56.6207	0.244126	0.232581	1.04964	0.293884	0.407074	Not-significant
BBS1	119.536	0.0184706	0.0734147	0.251592	0.801356	0.863141	Not-significant
BBS10	582.481	0.328956	0.0781249	4.21065	2.54641e-05	0.000139211	Not-significant
BBS12	334.017	0.205391	0.0847355	2.4239	0.0153547	0.0357046	Not-significant
BBS2	1614.15	0.199514	0.0528275	3.77671	0.000158912	0.000697455	Not-significant
BBS4	814.391	-0.0425851	0.051921	-0.820189	0.412108	0.530083	Not-significant
BBS5	311.579	-0.288036	0.088903	-3.23989	0.00119574	0.00405125	Not-significant
BBS7	528.256	0.177756	0.0524415	3.38961	0.00069992	0.0025497	Not-significant
BBS9	678.443	0.150442	0.0615478	2.44431	0.0145129	0.0340275	Not-significant
BBX	3182.93	0.521281	0.0584678	8.9157	4.84739e-19	2.87354e-16	Not-significant
BCAM	7108.25	-0.787587	0.180257	-4.36924	1.24679e-05	7.47825e-05	Not-significant
BCAN	99.7552	-0.595757	0.178076	-3.34553	0.00082126	0.00292633	Not-significant
BCAP29	2070.29	0.112175	0.0510483	2.19743	0.0279896	0.0595701	Not-significant
BCAP31	13104.5	-0.403476	0.0704802	-5.72468	1.03631e-08	1.46393e-07	Not-significant
BCAR1	6885.78	-0.282214	0.0910428	-3.09979	0.00193655	0.00613935	Not-significant
BCAR3	1844.89	0.0810727	0.124886	0.649173	0.516227	0.626917	Not-significant
BCAS1	3993.76	-0.039955	0.234944	-0.170062	0.864961	0.909616	Not-significant
BCAS2	1280.51	0.0479811	0.0560007	0.856794	0.391559	0.509996	Not-significant
BCAS3	1113.75	-0.0062127	0.0591007	-0.105121	0.91628	0.945316	Not-significant
BCAS4	633.434	-0.0574953	0.143319	-0.401169	0.688296	0.774232	Not-significant
BCAT1	2390	0.090295	0.194172	0.465026	0.641913	0.736265	Not-significant
BCAT2	1606.15	-0.607472	0.0936541	-6.48633	8.79526e-11	2.26033e-09	Not-significant
BCCIP	1924.62	-0.170628	0.0549761	-3.10368	0.00191127	0.00607181	Not-significant
BCDIN3D	233.865	-0.11062	0.0747157	-1.48054	0.138729	0.225004	Not-significant
BCHE	133.566	0.395698	0.184981	2.13913	0.032425	0.0673968	Not-significant
BCKDHA	176.658	-0.085219	0.0822275	-1.03638	0.300024	0.413936	Not-significant
BCKDHB	666.871	-0.0406724	0.0896204	-0.45383	0.649951	0.742372	Not-significant
BCKDK	2442.09	-0.308228	0.0561476	-5.4896	4.02841e-08	4.80492e-07	Not-significant
BCL10	1682.01	-0.0318291	0.105898	-0.300564	0.763747	0.834612	Not-significant
BCL11A	283.803	0.0586664	0.193494	0.303195	0.761741	0.833547	Not-significant
BCL11B	464.718	0.30655	0.152107	2.01536	0.0438674	0.086788	Not-significant
BCL2	712.189	0.54605	0.148072	3.68774	0.000226251	0.000950991	Not-significant
BCL2A1	326.051	0.0183696	0.174945	0.105002	0.916374	0.945345	Not-significant
BCL2L1	9315.18	-0.219395	0.0948432	-2.31324	0.0207093	0.0461002	Not-significant
BCL2L10	36.8212	-0.603458	0.203855	-2.96023	0.00307408	0.00914968	Not-significant
BCL2L11	1553	0.248187	0.0626735	3.95999	7.49514e-05	0.000358798	Not-significant
BCL2L12	641.683	-0.396987	0.111868	-3.54872	0.000387108	0.00152274	Not-significant
BCL2L13	2396.71	0.133638	0.0477456	2.79896	0.00512681	0.0141401	Not-significant
BCL2L14	444.66	0.0952112	0.206927	0.460119	0.645431	0.73906	Not-significant
BCL2L15	1578.24	0.0476616	0.182231	0.261545	0.793672	0.857982	Not-significant
BCL2L2	2825.78	0.0235007	0.070973	0.331122	0.740553	0.81725	Not-significant
BCL2L2-PABPN1	17.0836	-0.04901	0.114112	-0.429491	0.667566	0.757094	Not-significant
BCL3	3934.53	-0.371457	0.115304	-3.22155	0.00127499	0.00428303	Not-significant
BCL6	3128.65	0.0660061	0.0962962	0.685449	0.493061	0.605817	Not-significant
BCL6B	840.52	-0.0249752	0.117361	-0.212808	0.831477	0.885714	Not-significant
BCL7A	1008.39	-0.0170512	0.0700496	-0.243416	0.807683	0.867905	Not-significant
BCL7B	2679.97	-0.238909	0.0535582	-4.46073	8.16814e-06	5.16396e-05	Not-significant
BCL7C	2265.11	-0.625557	0.0833828	-7.50223	6.27412e-14	4.73903e-12	Not-significant
BCL9	1638.96	0.0993939	0.0740428	1.34238	0.179471	0.276196	Not-significant
BCL9L	3539.9	0.444752	0.10837	4.10401	4.06046e-05	0.000208824	Not-significant
BCLAF1	4381.51	0.258714	0.0492112	5.25721	1.46254e-07	1.48797e-06	Not-significant
BCO1	166.431	0.148064	0.165492	0.894691	0.370952	0.489139	Not-significant
BCO2	207.629	0.0725091	0.17444	0.415668	0.677653	0.765459	Not-significant
BCOR	1821.04	0.368581	0.0787336	4.68137	2.84962e-06	2.04181e-05	Not-significant
BCORL1	985.911	0.208972	0.0723963	2.8865	0.00389549	0.011181	Not-significant
BCR	5423.86	-0.150428	0.0727396	-2.06804	0.0386362	0.0781069	Not-significant
BCS1L	992.798	-0.370213	0.0583138	-6.34863	2.17246e-10	4.95958e-09	Not-significant
BDH1	1011.73	-0.202702	0.125318	-1.6175	0.105769	0.180153	Not-significant
BDH2	1488.84	-0.174557	0.0964782	-1.80929	0.0704057	0.128644	Not-significant
BDKRB1	187.16	0.00139682	0.156787	0.00890905	0.992892	0.994962	Not-significant
BDKRB2	1265.51	0.140033	0.101256	1.38296	0.166677	0.260107	Not-significant
BDNF	81.6667	0.136427	0.190949	0.714467	0.474938	0.589167	Not-significant
BDP1	1507.55	0.510397	0.0717975	7.10884	1.1702e-12	5.55393e-11	Not-significant
BEAN1	500.464	-0.0539374	0.210567	-0.256153	0.797833	0.86066	Not-significant
BECN1	2588.26	0.154305	0.0476789	3.23634	0.00121075	0.00409509	Not-significant
BEGAIN	179.534	-0.682503	0.187304	-3.64383	0.000268608	0.00110449	Not-significant
BEND2	0.320867	0.0283542	0.560567	0.0505813	0.959659	0.973442	Not-significant
BEND3	258.609	-0.0128454	0.105045	-0.122285	0.902673	0.935716	Not-significant
BEND4	25.4276	1.10115	0.295929	3.72098	0.000198448	0.000850344	Up-regulated
BEND5	179.88	-0.299973	0.138505	-2.16579	0.030327	0.0637137	Not-significant
BEND6	153.771	0.31651	0.153311	2.06449	0.0389709	0.078694	Not-significant
BEND7	1040.02	0.264101	0.110832	2.3829	0.0171767	0.0393141	Not-significant
BEST1	172.995	0.041194	0.110827	0.371696	0.710119	0.791623	Not-significant
BEST2	2.60158	-0.222918	0.367567	-0.60647	0.544203	0.652032	Not-significant
BEST3	27.1646	0.185779	0.269306	0.689841	0.490294	0.603251	Not-significant
BEST4	70.2384	-0.356265	0.165664	-2.15053	0.0315134	0.0657709	Not-significant
BET1	973.707	-0.0722925	0.0596734	-1.21147	0.225716	0.330926	Not-significant
BET1L	3818.89	-0.165594	0.0548333	-3.01995	0.00252818	0.00773725	Not-significant
BEX1	1166.44	-0.995058	0.31237	-3.18551	0.00144498	0.00476941	Not-significant
BEX2	633.368	-0.372046	0.212788	-1.74844	0.0803886	0.143667	Not-significant
BEX4	1481.28	-0.23745	0.160623	-1.47831	0.139326	0.225744	Not-significant
BEX5	367.818	-0.537539	0.20316	-2.64589	0.00814773	0.0208939	Not-significant
BFAR	3900.48	0.166047	0.06683	2.48462	0.0129692	0.0308884	Not-significant
BFSP1	139.297	-0.386976	0.122359	-3.16264	0.00156347	0.00511398	Not-significant
BFSP2	8.32392	-0.304669	0.257292	-1.18414	0.236359	0.343304	Not-significant
BGLAP	44.8196	-0.999256	0.164959	-6.05759	1.38172e-09	2.4871e-08	Not-significant
BGN	56477	-0.235322	0.128912	-1.82545	0.0679326	0.125025	Not-significant
BHLHA15	180.726	-0.592923	0.32357	-1.83244	0.0668853	0.123442	Not-significant
BHLHA9	0.206083	-0.376992	0.657294	-0.573552	0.566271	0.671729	Not-significant
BHLHB9	252.004	0.192871	0.0898912	2.14561	0.0319043	0.0664697	Not-significant
BHLHE22	159.696	0.102195	0.180185	0.567168	0.5706	0.675468	Not-significant
BHLHE23	0.0575763	-0.678294	1.64848	-0.411466	0.680731	NA	Not-significant
BHLHE40	21411.7	0.0816156	0.137327	0.594315	0.552302	0.659345	Not-significant
BHLHE41	2850.52	0.344913	0.118481	2.91113	0.00360128	0.0104803	Not-significant
BHMG1	0.754195	-0.333912	0.343983	-0.970722	0.331687	0.448129	Not-significant
BHMT	8.7302	-0.242999	0.206143	-1.17879	0.238482	0.345653	Not-significant
BHMT2	220.993	0.421101	0.140532	2.99648	0.00273118	0.00825903	Not-significant
BICC1	2822.89	0.216055	0.15128	1.42818	0.15324	0.24315	Not-significant
BICD1	1041.05	0.248773	0.0850435	2.92524	0.00344189	0.0100825	Not-significant
BICD2	1879.35	0.189762	0.0769782	2.46514	0.013696	0.0323596	Not-significant
BID	1683.91	-0.281945	0.0809572	-3.48265	0.000496482	0.00189392	Not-significant
BIK	983.711	-0.729224	0.162127	-4.49786	6.8641e-06	4.41855e-05	Not-significant
BIN1	2874.78	-0.37679	0.0958231	-3.93214	8.41943e-05	0.000397692	Not-significant
BIN2	505.311	0.301117	0.153344	1.96367	0.0495684	0.0960476	Not-significant
BIN3	945.68	-0.236605	0.0720147	-3.28551	0.00101799	0.00353455	Not-significant
BIRC2	3010.87	0.17652	0.052078	3.38953	0.000700123	0.00254987	Not-significant
BIRC3	6349.67	0.298612	0.165183	1.80776	0.0706435	0.128999	Not-significant
BIRC5	871.242	-0.361562	0.167167	-2.16288	0.0305507	0.0641125	Not-significant
BIRC6	4163.03	0.556633	0.0591427	9.41169	4.88205e-21	8.68224e-18	Not-significant
BIRC7	252.481	-1.72015	0.272579	-6.31065	2.77861e-10	6.13088e-09	Down-regulated
BIRC8	0.0447189	-0.483038	2.00981	-0.24034	0.810066	NA	Not-significant
BIVM	763.036	-0.136697	0.0610582	-2.23881	0.0251686	0.0544325	Not-significant
BLACE	0.179036	-0.73945	0.638873	-1.15743	0.247097	NA	Not-significant
BLCAP	4717.99	-0.277554	0.0823289	-3.37128	0.000748196	0.00270006	Not-significant
BLID	0.214317	-0.705924	0.604725	-1.16735	0.24307	0.351158	Not-significant
BLK	173.345	0.620073	0.318891	1.94447	0.051839	0.0998057	Not-significant
BLM	244.708	0.117276	0.118878	0.986521	0.323878	0.43975	Not-significant
BLMH	1656.27	-0.102192	0.076529	-1.33534	0.181766	0.27893	Not-significant
BLNK	973.287	0.0558027	0.158815	0.351369	0.725312	0.804776	Not-significant
BLOC1S1	1674.45	-0.674652	0.0848575	-7.95041	1.85895e-15	2.54304e-13	Not-significant
BLOC1S2	1551.98	-0.107822	0.0538653	-2.00169	0.0453176	0.0891021	Not-significant
BLOC1S3	845.068	-0.174005	0.0631948	-2.75347	0.0058967	0.0159146	Not-significant
BLOC1S4	765.413	-0.267954	0.070185	-3.81782	0.000134637	0.000604771	Not-significant
BLOC1S5	575.12	0.106069	0.0562137	1.88689	0.0591752	0.111363	Not-significant
BLOC1S6	2377.04	0.224603	0.0537076	4.18195	2.89018e-05	0.000155472	Not-significant
BLVRA	1758.12	-0.151506	0.0794637	-1.90661	0.0565713	0.107451	Not-significant
BLVRB	3421.61	-0.473994	0.112535	-4.21197	2.53152e-05	0.000138568	Not-significant
BLZF1	1292.28	0.0453518	0.0784371	0.578194	0.563133	0.669257	Not-significant
BMF	1342.66	0.00355517	0.100776	0.0352779	0.971858	0.980904	Not-significant
BMI1	1939.22	0.159903	0.0629516	2.54009	0.0110825	0.0270666	Not-significant
BMP1	3712.78	-0.292045	0.113184	-2.58027	0.00987231	0.0246072	Not-significant
BMP10	0.18228	-0.0828628	0.872187	-0.0950057	0.92431	NA	Not-significant
BMP15	0.0957762	-0.383198	1.22603	-0.312553	0.754621	NA	Not-significant
BMP2	1315.67	0.104716	0.120498	0.869026	0.384833	0.502671	Not-significant
BMP2K	417.85	0.570739	0.0846983	6.7385	1.6003e-11	5.22198e-10	Not-significant
BMP3	83.5582	0.219033	0.267185	0.819781	0.412341	0.530268	Not-significant
BMP4	2165.52	-0.0983408	0.176536	-0.557058	0.577488	0.681399	Not-significant
BMP5	192.494	1.09266	0.259515	4.21039	2.54934e-05	0.000139328	Up-regulated
BMP6	153.487	0.244694	0.168387	1.45316	0.146179	0.234287	Not-significant
BMP7	492.875	0.168762	0.22591	0.747032	0.455044	0.570538	Not-significant
BMP8A	118.664	0.489723	0.138413	3.53812	0.000402984	0.00157856	Not-significant
BMP8B	579.439	0.106576	0.134823	0.790487	0.429244	0.545769	Not-significant
BMPER	50.193	0.185998	0.234366	0.793622	0.427415	0.544145	Not-significant
BMPR1A	1223	0.261111	0.051655	5.0549	4.30617e-07	3.86577e-06	Not-significant
BMPR1B	284.667	0.44932	0.160279	2.80335	0.00505746	0.013977	Not-significant
BMPR2	5829.43	0.558118	0.0694535	8.03585	9.29307e-16	1.43711e-13	Not-significant
BMS1	2680.36	0.0312105	0.04396	0.709976	0.477719	0.59175	Not-significant
BMX	226.989	0.224309	0.199533	1.12417	0.260939	0.371154	Not-significant
BNC1	9.78889	0.0462097	0.2334	0.197985	0.843057	0.894032	Not-significant
BNC2	818.017	0.524392	0.170703	3.07196	0.0021266	0.00664564	Not-significant
BNIP1	462.148	-0.378106	0.0671491	-5.63085	1.79326e-08	2.37818e-07	Not-significant
BNIP2	2974.68	0.20004	0.0735361	2.72029	0.00652244	0.0173179	Not-significant
BNIP3	1427.79	-0.509122	0.169625	-3.00146	0.00268687	0.00814998	Not-significant
BNIP3L	4627.78	0.108224	0.0736998	1.46845	0.141982	0.228839	Not-significant
BNIPL	46.4611	-0.169151	0.196901	-0.859066	0.390304	0.50844	Not-significant
BOC	1837.11	0.43623	0.160899	2.7112	0.00670398	0.0177442	Not-significant
BOD1	1619.52	-0.180954	0.0531277	-3.40602	0.000659162	0.00242232	Not-significant
BOD1L1	2511.62	0.576483	0.0683994	8.4282	3.51035e-17	1.02341e-14	Not-significant
BOD1L2	0.111458	-0.154385	1.03779	-0.148763	0.881741	NA	Not-significant
BOK	2100.39	-0.257756	0.0986468	-2.61292	0.00897722	0.0226819	Not-significant
BOLA1	550.084	-0.597187	0.100839	-5.92217	3.17724e-09	5.20774e-08	Not-significant
BOLA2	0	NA	NA	NA	NA	NA	NA
BOLA2B	31.8565	-0.710222	0.13794	-5.14876	2.62211e-07	2.491e-06	Not-significant
BOLA3	484.838	-0.441715	0.0734875	-6.01074	1.84676e-09	3.2073e-08	Not-significant
BOLL	0.928522	0.47367	0.370337	1.27902	0.200888	0.30146	Not-significant
BOP1	2735.9	-0.386919	0.112674	-3.43397	0.0005948	0.00221713	Not-significant
BORA	193.78	0.161689	0.0904139	1.78832	0.0737243	0.133719	Not-significant
BPGM	1069.48	0.0793904	0.0718089	1.10558	0.268909	0.38021	Not-significant
BPHL	544.206	-0.125991	0.0641168	-1.96502	0.0494115	0.0958061	Not-significant
BPI	40.2514	-0.0250884	0.180699	-0.138841	0.889576	0.926133	Not-significant
BPIFA1	2.04065	-0.419356	0.75721	-0.553817	0.579704	0.683289	Not-significant
BPIFA2	6.5531	-1.94793	0.427297	-4.55871	5.14677e-06	3.41785e-05	Down-regulated
BPIFA3	0.108881	-1.06844	2.90166	-0.368216	0.712712	NA	NA
BPIFB1	1077.96	-0.146497	0.363223	-0.403324	0.68671	0.773038	Not-significant
BPIFB2	8.89219	-1.90979	0.608038	-3.1409	0.00168427	0.00544799	Down-regulated
BPIFB3	0.0746834	-0.449143	1.51051	-0.297346	0.766202	NA	Not-significant
BPIFB4	4.21671	-0.0989582	0.462335	-0.21404	0.830516	0.88491	Not-significant
BPIFB6	0.0429466	-0.548247	2.24439	-0.244274	0.807018	NA	Not-significant
BPIFC	1.88216	0.185412	0.356521	0.520058	0.603023	0.702987	Not-significant
BPNT1	1939.13	0.105104	0.0823364	1.27651	0.201774	0.302584	Not-significant
BPTF	3217.34	0.442242	0.0654374	6.75824	1.39676e-11	4.6604e-10	Not-significant
BPY2	0	NA	NA	NA	NA	NA	NA
BPY2B	0	NA	NA	NA	NA	NA	NA
BPY2C	0	NA	NA	NA	NA	NA	NA
BRAF	1380.72	0.2621	0.0516251	5.07699	3.83464e-07	3.4829e-06	Not-significant
BRAP	1119.48	-0.0142816	0.0572194	-0.249593	0.802902	0.864173	Not-significant
BRAT1	2901.79	-0.634551	0.0901094	-7.04201	1.89485e-12	8.42451e-11	Not-significant
BRCA1	492.68	0.224975	0.0890193	2.52726	0.0114956	0.0278907	Not-significant
BRCA2	266.416	0.330943	0.106049	3.12065	0.0018045	0.00578428	Not-significant
BRCC3	1143.05	0.250951	0.0563948	4.44989	8.59132e-06	5.396e-05	Not-significant
BRD1	2064.25	-0.0101856	0.0644077	-0.158143	0.874344	0.915814	Not-significant
BRD2	10112	0.0525009	0.0422072	1.24389	0.213541	0.316725	Not-significant
BRD3	1632.8	0.328008	0.0638051	5.14077	2.73611e-07	2.58824e-06	Not-significant
BRD4	4724.25	-0.139468	0.0457628	-3.04763	0.00230657	0.0071364	Not-significant
BRD7	2656.44	0.0316147	0.0360329	0.877383	0.380278	0.497936	Not-significant
BRD8	2171.48	-0.0230693	0.0649904	-0.354965	0.722615	0.802635	Not-significant
BRD9	1729.02	-0.238279	0.0567126	-4.20152	2.65124e-05	0.000144189	Not-significant
BRDT	1.8108	-0.24959	0.270404	-0.923025	0.355994	0.4737	Not-significant
BRE	1656.39	-0.0920641	0.0480214	-1.91715	0.0552194	0.105401	Not-significant
BRF1	1575.5	-0.441257	0.0751625	-5.87071	4.33933e-09	6.86572e-08	Not-significant
BRF2	335.863	0.0558943	0.0698208	0.80054	0.423398	0.540345	Not-significant
BRI3	5184.82	-0.414475	0.0803941	-5.15554	2.52904e-07	2.4233e-06	Not-significant
BRI3BP	1525.43	0.0428064	0.0926229	0.462158	0.643968	0.737867	Not-significant
BRICD5	200.733	-0.915584	0.143987	-6.35881	2.03324e-10	4.68382e-09	Not-significant
BRINP1	56.7864	-0.0104265	0.178155	-0.0585252	0.95333	0.969166	Not-significant
BRINP2	14.8463	-1.55049	0.272832	-5.68294	1.32397e-08	1.81958e-07	Down-regulated
BRINP3	12.2043	-0.117661	0.255163	-0.461119	0.644713	0.738476	Not-significant
BRIP1	172.284	0.28077	0.133628	2.10113	0.0356294	0.0729656	Not-significant
BRIX1	1273.23	-0.166709	0.0650429	-2.56306	0.0103755	0.0256383	Not-significant
BRK1	6604.22	-0.165754	0.0546129	-3.03507	0.00240476	0.00741055	Not-significant
BRMS1	2477.86	-0.515363	0.0739465	-6.9694	3.18304e-12	1.31645e-10	Not-significant
BRMS1L	339.323	0.264554	0.0669278	3.95282	7.72344e-05	0.00036923	Not-significant
BROX	2778.24	0.13379	0.0672038	1.99081	0.0465018	0.0911583	Not-significant
BRPF1	1186.56	0.0537015	0.0434911	1.23477	0.216916	0.320454	Not-significant
BRPF3	1846.88	0.344192	0.0664686	5.17826	2.23964e-07	2.1753e-06	Not-significant
BRS3	35.8429	-0.821913	0.387936	-2.11868	0.0341175	0.0703636	Not-significant
BRSK1	324.185	-0.731712	0.149425	-4.89684	9.73913e-07	7.9816e-06	Not-significant
BRSK2	291.466	-0.867902	0.267461	-3.24496	0.00117465	0.00398582	Not-significant
BRWD1	2550.02	0.190951	0.0516275	3.69863	0.00021677	0.00091743	Not-significant
BRWD3	1004.97	0.37393	0.0695414	5.37708	7.57044e-08	8.36228e-07	Not-significant
BSCL2	412.29	-0.0578771	0.0650332	-0.889961	0.373487	0.491497	Not-significant
BSDC1	3971.68	-0.0282821	0.0465631	-0.607394	0.54359	0.65156	Not-significant
BSG	26986.9	-0.571267	0.0782466	-7.30086	2.85932e-13	1.70389e-11	Not-significant
BSN	217.275	-0.143013	0.235416	-0.60749	0.543526	0.651528	Not-significant
BSND	3.67216	-0.782332	0.296698	-2.63679	0.00836936	0.0213759	Not-significant
BSPH1	0.0408613	-0.711452	2.54146	-0.279938	0.779525	NA	Not-significant
BSPRY	1206.45	-0.171114	0.123679	-1.38353	0.166501	0.259924	Not-significant
BST1	482.358	0.32696	0.117996	2.77095	0.00558935	0.0152222	Not-significant
BST2	7854.64	-0.203182	0.152051	-1.33628	0.181459	0.278531	Not-significant
BSX	0.113344	-0.70924	1.0204	-0.69506	0.487018	NA	Not-significant
BTAF1	1836.75	0.238087	0.0812975	2.92858	0.00340512	0.00999779	Not-significant
BTBD1	3007.83	0.245394	0.0471708	5.20225	1.96893e-07	1.93242e-06	Not-significant
BTBD10	1640.23	0.177696	0.0619035	2.87053	0.00409778	0.0116637	Not-significant
BTBD11	234.38	-0.166734	0.195398	-0.853306	0.39349	0.512098	Not-significant
BTBD16	104.765	-0.69353	0.208394	-3.32798	0.000874779	0.00309286	Not-significant
BTBD17	16.5591	-0.652842	0.296307	-2.20326	0.0275762	0.0588098	Not-significant
BTBD18	3.33147	0.0982887	0.173904	0.565188	0.571946	0.67661	Not-significant
BTBD19	525.579	-0.339669	0.12492	-2.71909	0.00654624	0.0173733	Not-significant
BTBD2	4365.4	-0.344726	0.0684907	-5.03318	4.82416e-07	4.28536e-06	Not-significant
BTBD3	2035.39	0.138119	0.104761	1.31842	0.187364	0.285232	Not-significant
BTBD6	1783.22	-0.332241	0.133161	-2.49502	0.0125949	0.0301384	Not-significant
BTBD7	1836.13	0.337868	0.0591179	5.71516	1.09603e-08	1.54207e-07	Not-significant
BTBD8	24.7513	0.832422	0.12094	6.88296	5.86232e-12	2.18867e-10	Not-significant
BTBD9	1111.24	0.146587	0.0549338	2.66843	0.00762065	0.0197502	Not-significant
BTC	297.216	0.0429261	0.129309	0.331966	0.739915	0.816648	Not-significant
BTD	998.353	0.0389403	0.0778598	0.500134	0.616981	0.715073	Not-significant
BTF3	17160.6	-0.152183	0.0594056	-2.56175	0.0104145	0.0257166	Not-significant
BTF3L4	1786.52	0.0090693	0.0518301	0.174981	0.861094	0.906887	Not-significant
BTG1	9603.67	0.0352434	0.0911268	0.386751	0.698941	0.782595	Not-significant
BTG2	6281.45	0.11757	0.139121	0.845092	0.39806	0.516345	Not-significant
BTG3	1315.26	-0.0823658	0.0780051	-1.0559	0.291013	0.404199	Not-significant
BTG4	0.822113	0.117459	0.317316	0.370163	0.711261	0.792498	Not-significant
BTK	519.058	0.344938	0.178918	1.92791	0.0538658	0.103169	Not-significant
BTLA	88.2504	0.669109	0.266038	2.51509	0.0119002	0.0287078	Not-significant
BTN1A1	6.18726	0.0430069	0.241321	0.178214	0.858555	0.904963	Not-significant
BTN2A1	1746.22	-0.00925285	0.0613694	-0.150773	0.880155	0.919664	Not-significant
BTN2A2	696.191	0.134612	0.100577	1.3384	0.180765	0.277695	Not-significant
BTN3A1	1997.25	0.323831	0.0896294	3.613	0.000302677	0.00122643	Not-significant
BTN3A2	2362.6	0.223059	0.101853	2.19	0.0285241	0.060541	Not-significant
BTN3A3	1349.29	0.362571	0.0915413	3.96073	7.47202e-05	0.000358077	Not-significant
BTNL2	1.47065	0.814325	0.374911	2.17205	0.0298518	0.0629085	Not-significant
BTNL3	141.706	0.350233	0.441467	0.793339	0.42758	0.544277	Not-significant
BTNL8	519.663	0.229129	0.318395	0.719637	0.471748	0.585864	Not-significant
BTNL9	430.585	-0.182358	0.160725	-1.13459	0.256546	0.366019	Not-significant
BTRC	1164.46	0.230862	0.0530636	4.35067	1.35721e-05	8.04862e-05	Not-significant
BUB1	565.952	0.220107	0.139732	1.57521	0.115208	0.192933	Not-significant
BUB1B	414.203	0.146316	0.129894	1.12643	0.259985	0.370123	Not-significant
BUB3	3504.39	0.00885575	0.061877	0.143119	0.886197	0.923827	Not-significant
BUD13	949.431	-0.0452319	0.0383579	-1.17921	0.238316	0.345469	Not-significant
BUD31	2004.97	-0.291027	0.0668942	-4.35055	1.35794e-05	8.04987e-05	Not-significant
BVES	184.151	0.41606	0.184407	2.2562	0.0240582	0.0523685	Not-significant
BYSL	886.268	-0.22861	0.0748659	-3.05359	0.00226118	0.00701061	Not-significant
BZW1	5288.43	0.181888	0.0811583	2.24116	0.025016	0.0541617	Not-significant
BZW2	2768.86	-0.12449	0.0855856	-1.45457	0.14579	0.233789	Not-significant
C10orf10	13593.7	-0.143646	0.133141	-1.0789	0.280632	0.39319	Not-significant
C10orf105	6.09296	0.00816458	0.217277	0.0375768	0.970025	0.979665	Not-significant
C10orf107	48.1235	-0.245253	0.19007	-1.29033	0.196937	0.296785	Not-significant
C10orf11	360.024	-0.534791	0.116635	-4.58515	4.53651e-06	3.05944e-05	Not-significant
C10orf113	0.768983	-0.94835	0.363135	-2.61156	0.00901295	0.022755	Not-significant
C10orf120	0.383307	-0.667326	0.572633	-1.16536	0.243872	0.352116	Not-significant
C10orf126	2.17432	-0.0298326	0.610759	-0.0488451	0.961043	0.974245	Not-significant
C10orf128	509.233	0.166308	0.135273	1.22943	0.218912	0.322787	Not-significant
C10orf35	353.851	-0.398689	0.108649	-3.66952	0.000243002	0.00101207	Not-significant
C10orf53	0.376417	-0.346301	0.75561	-0.458306	0.646733	0.739894	Not-significant
C10orf55	65.4381	-0.0842743	0.180068	-0.468013	0.639776	0.734429	Not-significant
C10orf62	1.8838	-0.805062	0.293348	-2.74439	0.00606235	0.0163007	Not-significant
C10orf67	9.1066	-0.0742728	0.196659	-0.377673	0.705674	0.788178	Not-significant
C10orf71	3.55685	-0.442723	0.524195	-0.844577	0.398347	0.51653	Not-significant
C10orf76	1540.03	0.129429	0.0504196	2.56703	0.0102574	0.0253958	Not-significant
C10orf82	5.10292	-0.172095	0.267283	-0.643869	0.51966	0.630269	Not-significant
C10orf88	378.771	-0.0100662	0.055539	-0.181246	0.856174	0.903311	Not-significant
C10orf90	5.17608	-0.0142729	0.249164	-0.0572832	0.95432	0.969772	Not-significant
C10orf99	3.77289	-1.10604	0.444485	-2.48836	0.0128334	0.0306203	Down-regulated
C11orf1	657.41	-0.143737	0.0940071	-1.529	0.126265	0.20834	Not-significant
C11orf16	7.16945	0.0216755	0.215071	0.100783	0.919723	0.947261	Not-significant
C11orf21	80.4015	0.204732	0.202984	1.00861	0.313162	0.428395	Not-significant
C11orf24	2601.43	-0.158114	0.0751756	-2.10326	0.0354433	0.0726458	Not-significant
C11orf40	0.0188169	-0.483778	2.90166	-0.166724	0.867587	NA	Not-significant
C11orf42	8.13894	0.353481	0.177305	1.99364	0.0461916	0.0906302	Not-significant
C11orf44	2.34055	-0.159443	0.29579	-0.539039	0.58986	0.692002	Not-significant
C11orf45	151.895	0.150726	0.119944	1.25664	0.208885	0.311097	Not-significant
C11orf49	1688.57	-0.333702	0.070036	-4.76473	1.89109e-06	1.42384e-05	Not-significant
C11orf52	5.0521	-0.304615	0.167338	-1.82036	0.0687044	0.12621	Not-significant
C11orf53	156.515	-0.436113	0.230014	-1.89603	0.0579567	0.109603	Not-significant
C11orf54	1585.86	0.219829	0.0901474	2.43855	0.0147461	0.0345032	Not-significant
C11orf57	1400.41	0.117681	0.0356185	3.30394	0.000953365	0.00333753	Not-significant
C11orf58	4887.31	0.233262	0.0392061	5.94964	2.68733e-09	4.48325e-08	Not-significant
C11orf63	302.864	0.270924	0.101337	2.67349	0.0075067	0.0195203	Not-significant
C11orf65	25.478	0.131579	0.116027	1.13404	0.25678	0.366292	Not-significant
C11orf68	2030.95	-0.270168	0.0566193	-4.77166	1.82716e-06	1.38214e-05	Not-significant
C11orf70	174.138	-0.0432473	0.131544	-0.328766	0.742333	0.818707	Not-significant
C11orf71	368.266	-0.0934086	0.100617	-0.928363	0.353219	0.470712	Not-significant
C11orf74	363.235	-0.275739	0.0698343	-3.94847	7.86531e-05	0.000374503	Not-significant
C11orf80	881.259	-0.226243	0.100151	-2.25901	0.0238827	0.0520439	Not-significant
C11orf84	930.06	-0.159021	0.0599878	-2.65089	0.0080281	0.0206288	Not-significant
C11orf86	174.793	-0.0127516	0.323976	-0.0393598	0.968604	0.97873	Not-significant
C11orf87	9.51939	0.318513	0.249929	1.27441	0.202518	0.303367	Not-significant
C11orf88	6.66292	-0.234082	0.160452	-1.45889	0.144595	0.232208	Not-significant
C11orf91	15.9002	-0.723284	0.192034	-3.76643	0.000165598	0.000723794	Not-significant
C11orf94	4.42871	-0.714428	0.18086	-3.95017	7.80971e-05	0.000372453	Not-significant
C11orf95	1001.26	0.111517	0.0758244	1.47072	0.141366	0.228281	Not-significant
C11orf96	3075.24	-0.425688	0.165084	-2.57862	0.00991951	0.0247002	Not-significant
C11orf98	155.075	-0.47263	0.0790901	-5.97585	2.28897e-09	3.89541e-08	Not-significant
C12orf10	1897.36	-0.486299	0.068192	-7.13132	9.94122e-13	4.81729e-11	Not-significant
C12orf29	544.198	0.0512068	0.0599755	0.853794	0.393219	0.511933	Not-significant
C12orf4	705.176	0.163883	0.0642326	2.55139	0.0107293	0.0263586	Not-significant
C12orf40	0.68237	-0.335696	0.33795	-0.993332	0.320548	0.436161	Not-significant
C12orf42	10.2761	0.146504	0.322387	0.454434	0.649516	0.742113	Not-significant
C12orf43	672.763	-0.156644	0.0518015	-3.02393	0.00249517	0.00765203	Not-significant
C12orf45	406.042	-0.462536	0.0795931	-5.81126	6.20035e-09	9.36848e-08	Not-significant
C12orf49	2215.93	0.0883969	0.0687795	1.28522	0.198715	0.29907	Not-significant
C12orf50	1.54928	-0.417633	0.261673	-1.59601	0.110487	0.1866	Not-significant
C12orf54	6.38463	-0.486618	0.17155	-2.83659	0.00455982	0.0128067	Not-significant
C12orf56	33.5959	-0.641895	0.29538	-2.17311	0.0297718	0.0627697	Not-significant
C12orf57	3109.93	-0.541734	0.113617	-4.76806	1.86008e-06	1.40383e-05	Not-significant
C12orf60	79.8577	-0.112836	0.120933	-0.933047	0.350796	0.468606	Not-significant
C12orf65	879.664	-0.175092	0.0629989	-2.77928	0.00544797	0.0148965	Not-significant
C12orf66	371.902	0.0497377	0.0696033	0.714589	0.474863	0.589115	Not-significant
C12orf71	2.81028	-0.514761	0.220568	-2.3338	0.0196064	0.0440309	Not-significant
C12orf73	304.825	-0.464994	0.0820544	-5.6669	1.45404e-08	1.97545e-07	Not-significant
C12orf74	9.67374	0.415881	0.147988	2.81023	0.00495058	0.0137157	Not-significant
C12orf75	3277.75	-0.315032	0.147186	-2.14037	0.0323249	0.0672201	Not-significant
C12orf76	484.241	-0.354671	0.0841282	-4.21584	2.48847e-05	0.000136547	Not-significant
C14orf1	2431.58	-0.298135	0.0721059	-4.13468	3.55449e-05	0.000185702	Not-significant
C14orf105	1036.18	-0.466968	0.206725	-2.25889	0.0238905	0.0520546	Not-significant
C14orf119	2446.78	-0.154074	0.0529274	-2.91105	0.0036022	0.0104811	Not-significant
C14orf159	2021.78	-0.0844922	0.0636129	-1.32822	0.184104	0.28145	Not-significant
C14orf166	4960.16	-0.265903	0.0490255	-5.42376	5.83577e-08	6.67787e-07	Not-significant
C14orf177	0.0326908	-0.548617	2.90166	-0.18907	0.850038	NA	Not-significant
C14orf178	1.32444	-0.801059	0.26764	-2.99305	0.00276208	0.00833969	Not-significant
C14orf180	16.9718	-0.260731	0.360686	-0.722876	0.469756	0.58419	Not-significant
C14orf2	2627.69	-0.529714	0.0740267	-7.15571	8.32384e-13	4.12343e-11	Not-significant
C14orf28	233.233	-0.226592	0.0521722	-4.34315	1.40456e-05	8.2848e-05	Not-significant
C14orf37	357.524	0.481232	0.133401	3.60742	0.000309262	0.00125169	Not-significant
C14orf39	2.26034	-0.025243	0.319224	-0.0790761	0.936972	0.958665	Not-significant
C14orf79	798.727	-0.575971	0.0913344	-6.30617	2.86016e-10	6.27189e-09	Not-significant
C14orf80	632.521	-0.707658	0.126595	-5.58993	2.27166e-08	2.91481e-07	Not-significant
C14orf93	586.846	-0.101889	0.0715043	-1.42493	0.154176	0.244178	Not-significant
C15orf39	2578.24	-0.183238	0.0741634	-2.47074	0.0134834	0.0319207	Not-significant
C15orf40	778.861	-0.155128	0.0597683	-2.59548	0.00944577	0.023693	Not-significant
C15orf41	409.933	0.116179	0.084004	1.38302	0.16666	0.260107	Not-significant
C15orf48	3255.38	-0.224102	0.180305	-1.24291	0.213902	0.317003	Not-significant
C15orf52	3099.47	-0.245391	0.148658	-1.65071	0.0987978	0.169941	Not-significant
C15orf53	1.78883	0.121104	0.256497	0.472145	0.636823	0.731795	Not-significant
C15orf57	704.907	0.0573001	0.0504692	1.13535	0.256229	0.365801	Not-significant
C15orf59	200.032	-0.25873	0.186994	-1.38363	0.166471	0.2599	Not-significant
C15orf61	319.698	-0.408093	0.0918496	-4.44306	8.869e-06	5.55374e-05	Not-significant
C15orf62	144.239	-0.233456	0.12526	-1.86377	0.0623538	0.116579	Not-significant
C15orf65	92.3466	-0.122528	0.104638	-1.17097	0.241613	0.34945	Not-significant
C16orf45	1652.93	0.109498	0.118996	0.920181	0.357478	0.475177	Not-significant
C16orf46	71.2202	0.236916	0.0847634	2.79502	0.00518959	0.0142778	Not-significant
C16orf52	734.129	0.260737	0.0570148	4.57315	4.80452e-06	3.21297e-05	Not-significant
C16orf54	444.906	0.0326276	0.238081	0.137044	0.890996	0.927042	Not-significant
C16orf58	1982.99	0.117694	0.0647401	1.81794	0.0690735	0.126731	Not-significant
C16orf59	144.435	-0.523598	0.131103	-3.9938	6.50222e-05	0.000317157	Not-significant
C16orf62	2189.2	0.19008	0.0672346	2.82711	0.00469698	0.0131256	Not-significant
C16orf70	781.804	0.129557	0.04175	3.10317	0.00191459	0.00608021	Not-significant
C16orf71	58.3706	-0.0367473	0.138949	-0.264465	0.791422	0.856292	Not-significant
C16orf72	2681.57	0.237331	0.0375282	6.32405	2.5479e-10	5.6993e-09	Not-significant
C16orf74	226.044	0.15966	0.240211	0.664665	0.506265	0.617815	Not-significant
C16orf78	0.343354	0.305605	0.416041	0.734555	0.46261	0.5775	Not-significant
C16orf86	152.899	-0.463388	0.0864343	-5.36116	8.26878e-08	8.99951e-07	Not-significant
C16orf87	395.915	0.202523	0.0577963	3.50408	0.000458192	0.0017668	Not-significant
C16orf89	320.88	0.150384	0.233209	0.644847	0.519026	0.629691	Not-significant
C16orf90	1.02637	-0.430497	0.301869	-1.4261	0.153838	0.243816	Not-significant
C16orf91	472.609	-0.194218	0.0674979	-2.87739	0.00400981	0.0114592	Not-significant
C16orf92	0.641911	-0.275391	0.45947	-0.599366	0.548929	0.656386	Not-significant
C16orf95	72.8761	-0.503514	0.0814514	-6.18177	6.33869e-10	1.25952e-08	Not-significant
C16orf96	9.55542	-0.37	0.184431	-2.00617	0.0448386	0.0883751	Not-significant
C17orf100	161.926	-0.364196	0.122274	-2.97852	0.00289643	0.0086981	Not-significant
C17orf105	1.47701	-0.145018	0.250532	-0.578842	0.562696	0.668916	Not-significant
C17orf107	208.005	-0.361513	0.132414	-2.73018	0.00632999	0.0168724	Not-significant
C17orf47	3.40772	-0.453425	0.172441	-2.62945	0.0085523	0.0217569	Not-significant
C17orf49	87.62	-0.299774	0.0811283	-3.69506	0.000219831	0.000928398	Not-significant
C17orf50	11.5645	-0.320027	0.211128	-1.5158	0.12957	0.212708	Not-significant
C17orf51	323.531	0.0348103	0.134064	0.259655	0.79513	0.859245	Not-significant
C17orf53	146.268	-0.403381	0.119334	-3.38027	0.000724144	0.00262499	Not-significant
C17orf58	354.132	-0.201816	0.0746215	-2.70453	0.0068402	0.0180252	Not-significant
C17orf62	3358.27	-0.313626	0.0642882	-4.87844	1.06929e-06	8.67138e-06	Not-significant
C17orf64	3.34759	-0.122422	0.1999	-0.612417	0.540262	0.648621	Not-significant
C17orf67	102.924	-0.279322	0.0876431	-3.18704	0.00143735	0.00474596	Not-significant
C17orf74	0.356977	-0.891265	0.441006	-2.02098	0.0432814	0.0858483	Not-significant
C17orf75	746.02	-0.187903	0.0846017	-2.22103	0.0263489	0.0566407	Not-significant
C17orf78	5.87734	-0.0382062	0.285642	-0.133756	0.893596	0.929014	Not-significant
C17orf80	873.89	0.131479	0.0708551	1.8556	0.0635105	0.118344	Not-significant
C17orf97	170.932	-0.473296	0.136182	-3.47548	0.000509949	0.00193698	Not-significant
C17orf98	1.06745	-0.57412	0.296506	-1.93629	0.0528328	0.101471	Not-significant
C17orf99	10.7062	-0.24156	0.225965	-1.06901	0.285064	0.397981	Not-significant
C18orf21	445.426	-0.453448	0.0761416	-5.95533	2.5955e-09	4.35045e-08	Not-significant
C18orf25	999.234	0.185787	0.0539459	3.44396	0.000573265	0.00214721	Not-significant
C18orf32	322.554	-0.163531	0.0868338	-1.88326	0.0596647	0.112188	Not-significant
C18orf54	147.096	0.117533	0.0959454	1.225	0.220577	0.324757	Not-significant
C18orf63	0.0483705	-0.44988	1.53944	-0.292237	0.770105	NA	Not-significant
C18orf65	12.2789	-0.0806505	0.136402	-0.591269	0.55434	0.661237	Not-significant
C18orf8	1350.27	-0.172151	0.0767238	-2.24378	0.0248468	0.0538281	Not-significant
C19orf12	1204.64	-0.0882114	0.0639829	-1.37867	0.167996	0.261753	Not-significant
C19orf18	35.8863	-0.869449	0.150727	-5.76839	8.00329e-09	1.17144e-07	Not-significant
C19orf24	1741.3	-0.953	0.104926	-9.08257	1.06039e-19	8.19911e-17	Not-significant
C19orf25	1231.02	-0.599467	0.0862252	-6.95234	3.59281e-12	1.44886e-10	Not-significant
C19orf33	5465.66	-0.730958	0.214576	-3.40652	0.000657961	0.0024191	Not-significant
C19orf35	45.4582	-0.30755	0.170502	-1.80379	0.0712643	0.129866	Not-significant
C19orf38	112.901	-0.238615	0.148463	-1.60724	0.108001	0.18322	Not-significant
C19orf43	4889.19	-0.582075	0.077411	-7.51928	5.508e-14	4.31517e-12	Not-significant
C19orf44	426.421	-0.249047	0.0638714	-3.8992	9.65103e-05	0.000449069	Not-significant
C19orf45	43.6227	-0.954961	0.196311	-4.86452	1.14733e-06	9.21592e-06	Not-significant
C19orf47	650.625	-0.294761	0.0762029	-3.86811	0.000109683	0.000502731	Not-significant
C19orf48	2126.5	-0.679061	0.116314	-5.83817	5.27784e-09	8.11947e-08	Not-significant
C19orf53	3551.78	-0.533627	0.0717034	-7.44214	9.90635e-14	6.80211e-12	Not-significant
C19orf54	668.191	-0.277751	0.0745945	-3.72348	0.000196496	0.000842655	Not-significant
C19orf57	99.6545	-0.310485	0.119305	-2.60245	0.0092559	0.0232889	Not-significant
C19orf60	1441.52	-0.936299	0.124322	-7.53124	5.02616e-14	3.99041e-12	Not-significant
C19orf66	1637.39	-0.33829	0.0795122	-4.25457	2.09456e-05	0.000117064	Not-significant
C19orf67	5.18406	-0.594987	0.216276	-2.75105	0.00594043	0.0160165	Not-significant
C19orf68	572.429	-0.218513	0.0700931	-3.11747	0.00182411	0.00583557	Not-significant
C19orf70	2176.89	-0.700439	0.0910189	-7.69552	1.40915e-14	1.34732e-12	Not-significant
C19orf71	115.208	-0.113591	0.116773	-0.972755	0.330675	0.447203	Not-significant
C19orf73	41.3794	-0.767447	0.142527	-5.38459	7.26099e-08	8.0706e-07	Not-significant
C19orf81	8.45621	-1.38695	0.237959	-5.82852	5.592e-09	8.54365e-08	Down-regulated
C19orf84	6.97393	0.0308514	0.186828	0.165133	0.868839	0.91202	Not-significant
C1D	650.687	0.101756	0.0500358	2.03367	0.0419853	0.0837258	Not-significant
C1GALT1	2682.38	0.011234	0.0980376	0.114588	0.908771	0.939737	Not-significant
C1GALT1C1	1422.99	0.0433329	0.0590711	0.733573	0.463209	0.577923	Not-significant
C1orf100	4.59707	-0.459487	0.177495	-2.58873	0.00963296	0.0241172	Not-significant
C1orf101	39.0321	-0.0772318	0.116312	-0.664005	0.506687	0.618245	Not-significant
C1orf105	3.62145	-0.0972199	0.230962	-0.420935	0.673803	0.762563	Not-significant
C1orf106	3635.86	0.190439	0.189102	1.00707	0.313901	0.429053	Not-significant
C1orf109	581.258	0.20472	0.0657324	3.11444	0.00184293	0.00588203	Not-significant
C1orf112	250.697	0.0875427	0.0783248	1.11769	0.2637	0.374333	Not-significant
C1orf115	1514.43	-0.122371	0.110115	-1.11131	0.266435	0.377432	Not-significant
C1orf116	5374.86	0.0804616	0.13513	0.595437	0.551552	0.658618	Not-significant
C1orf122	1685.44	-0.480735	0.0997126	-4.8212	1.42694e-06	1.11262e-05	Not-significant
C1orf123	1649.22	-0.221668	0.0474355	-4.67304	2.96774e-06	2.11791e-05	Not-significant
C1orf127	319.774	0.148085	0.276088	0.53637	0.591703	0.693479	Not-significant
C1orf131	628.055	-0.0646152	0.0761802	-0.848189	0.396333	0.514799	Not-significant
C1orf137	0.124532	-0.218546	0.890511	-0.245416	0.806134	NA	Not-significant
C1orf141	1.18298	0.112372	0.377503	0.29767	0.765955	0.836254	Not-significant
C1orf145	36.3785	-0.487348	0.159497	-3.05554	0.00224658	0.006969	Not-significant
C1orf146	2.0506	-0.772236	0.240162	-3.21548	0.00130228	0.00435824	Not-significant
C1orf158	10.6074	-0.284208	0.376998	-0.753871	0.450927	0.566894	Not-significant
C1orf159	592.887	-0.641623	0.111107	-5.77484	7.70269e-09	1.13117e-07	Not-significant
C1orf162	934.988	0.0614617	0.147115	0.417781	0.676107	0.764327	Not-significant
C1orf167	1.35828	-0.564584	0.248066	-2.27594	0.0228494	0.0501176	Not-significant
C1orf168	63.6169	0.00158825	0.265814	0.00597506	0.995233	0.996689	Not-significant
C1orf174	974.488	-0.10264	0.0482488	-2.1273	0.0333948	0.0691942	Not-significant
C1orf185	0.134241	-0.381723	0.849896	-0.449141	0.65333	NA	Not-significant
C1orf186	308.775	-0.0235753	0.216253	-0.109017	0.913189	0.942989	Not-significant
C1orf189	2.30759	-0.0399856	0.220306	-0.1815	0.855975	0.903207	Not-significant
C1orf194	13.091	0.100372	0.24572	0.408483	0.682919	0.769937	Not-significant
C1orf195	2.46134	-0.287316	0.237587	-1.20931	0.226544	0.331976	Not-significant
C1orf198	4532.29	-0.0691009	0.0816221	-0.846596	0.39722	0.51552	Not-significant
C1orf204	72.9145	-0.38071	0.100684	-3.78124	0.000156047	0.000686406	Not-significant
C1orf21	2194.38	0.08995	0.103284	0.870902	0.383808	0.501553	Not-significant
C1orf210	893.184	0.110078	0.135237	0.81396	0.415668	0.532889	Not-significant
C1orf216	916.748	-0.0557253	0.0702638	-0.793086	0.427728	0.544425	Not-significant
C1orf226	568.464	-0.0245759	0.152582	-0.161067	0.872041	0.914355	Not-significant
C1orf228	104.528	-0.373178	0.168718	-2.21184	0.0269779	0.0577485	Not-significant
C1orf234	1.5117	-0.716204	0.245706	-2.91488	0.00355825	0.0103721	Not-significant
C1orf27	1665.58	-0.0237734	0.0683246	-0.347948	0.727879	0.806668	Not-significant
C1orf35	921.553	-0.554279	0.0850047	-6.52058	7.00378e-11	1.8702e-09	Not-significant
C1orf43	8910.15	-0.105451	0.0629068	-1.6763	0.0936797	0.162982	Not-significant
C1orf50	348.944	-0.274926	0.0631918	-4.35066	1.35728e-05	8.04862e-05	Not-significant
C1orf52	676.471	-0.21851	0.0486728	-4.48935	7.14396e-06	4.58327e-05	Not-significant
C1orf53	90.5636	-0.655012	0.12513	-5.23467	1.65277e-07	1.65874e-06	Not-significant
C1orf54	502.82	-0.220706	0.0906955	-2.43348	0.0149545	0.0348985	Not-significant
C1orf56	357.952	-0.522229	0.0902262	-5.78799	7.12328e-09	1.05479e-07	Not-significant
C1orf61	9.72893	-0.344058	0.246886	-1.39359	0.163441	0.256236	Not-significant
C1orf64	1.30979	-0.223349	0.394036	-0.566823	0.570835	0.675611	Not-significant
C1orf68	0.125172	-0.675715	1.39765	-0.483464	0.628766	NA	Not-significant
C1orf74	208.417	0.260167	0.0871503	2.98527	0.00283325	0.00852854	Not-significant
C1orf87	1.39042	0.472341	0.374397	1.2616	0.207092	0.309047	Not-significant
C1orf94	5.51412	0.411608	0.280215	1.4689	0.14186	0.228787	Not-significant
C1QA	7429.87	-0.126508	0.152408	-0.830058	0.406506	0.524395	Not-significant
C1QB	8207.19	0.102282	0.163809	0.624396	0.532367	0.64196	Not-significant
C1QBP	2554.19	-0.22899	0.0805792	-2.8418	0.00448592	0.0126338	Not-significant
C1QC	6616.61	0.114131	0.156004	0.731591	0.464418	0.579147	Not-significant
C1QL1	187.293	-0.235733	0.244055	-0.9659	0.334094	0.450904	Not-significant
C1QL2	1.23985	-0.122532	0.311778	-0.39301	0.694312	0.778982	Not-significant
C1QL3	37.1275	0.583083	0.211142	2.76157	0.0057524	0.0155851	Not-significant
C1QL4	4.67007	-0.104526	0.273246	-0.382535	0.702065	0.78545	Not-significant
C1QTNF1	3686.8	-0.398254	0.114385	-3.4817	0.000498242	0.00189941	Not-significant
C1QTNF2	123.851	-0.0618914	0.138201	-0.447837	0.654271	0.745721	Not-significant
C1QTNF3	1355.38	0.0256939	0.199201	0.128984	0.89737	0.931685	Not-significant
C1QTNF4	30.5278	-0.763097	0.219492	-3.47666	0.000507709	0.00193053	Not-significant
C1QTNF5	0	NA	NA	NA	NA	NA	NA
C1QTNF6	2004.49	-0.260019	0.135779	-1.91502	0.0554901	0.10577	Not-significant
C1QTNF7	271.112	0.49547	0.167304	2.9615	0.00306146	0.00912283	Not-significant
C1QTNF8	0.990173	-1.58643	0.484273	-3.2759	0.00105325	0.00363356	Down-regulated
C1QTNF9	7.20499	-0.249271	0.209916	-1.18748	0.235039	0.341777	Not-significant
C1QTNF9B	4.09309	-0.514131	0.202917	-2.5337	0.0112867	0.0274812	Not-significant
C1R	22710.1	0.0793089	0.130325	0.608549	0.542824	0.650905	Not-significant
C1RL	3345.46	0.118755	0.0911776	1.30246	0.19276	0.291897	Not-significant
C1S	27807.6	0.34215	0.140593	2.43362	0.0149488	0.0348974	Not-significant
C2	1250.75	-0.0365594	0.15904	-0.229875	0.818189	0.876282	Not-significant
C20orf141	0.932691	-0.79189	0.360442	-2.19699	0.0280209	0.0596296	Not-significant
C20orf144	11.8251	-0.0363079	0.120671	-0.300882	0.763504	0.834482	Not-significant
C20orf173	0.136838	-0.348927	0.779056	-0.447884	0.654237	NA	Not-significant
C20orf194	1260.85	0.162972	0.0819528	1.98861	0.0467446	0.0915333	Not-significant
C20orf196	220.663	-0.243163	0.0866909	-2.80494	0.00503254	0.0139124	Not-significant
C20orf202	25.2082	0.513755	0.165793	3.09877	0.00194327	0.00615918	Not-significant
C20orf24	1049.89	-0.276378	0.0846659	-3.26434	0.0010972	0.00375821	Not-significant
C20orf27	1376.13	-0.550705	0.0942005	-5.8461	5.03245e-09	7.82318e-08	Not-significant
C20orf85	10.0272	0.807176	0.401734	2.00923	0.0445126	0.0878106	Not-significant
C20orf96	416.916	-0.388786	0.0755016	-5.14937	2.61362e-07	2.48693e-06	Not-significant
C21orf140	0.0105928	-0.614562	2.90166	-0.211797	0.832266	NA	Not-significant
C21orf2	1046.3	-0.60288	0.109374	-5.51208	3.54615e-08	4.29303e-07	Not-significant
C21orf33	49.3254	-0.701281	0.288089	-2.43425	0.0149226	0.0348456	Not-significant
C21orf58	366.421	-0.462464	0.167993	-2.75288	0.00590741	0.0159371	Not-significant
C21orf59	969.774	-0.265633	0.0741046	-3.58457	0.00033763	0.00135174	Not-significant
C21orf62	117.446	-0.0284908	0.272073	-0.104718	0.9166	0.945467	Not-significant
C21orf91	531.189	0.489948	0.0857435	5.71411	1.10277e-08	1.54789e-07	Not-significant
C22orf15	6.80097	-0.155952	0.158346	-0.984886	0.32468	0.440503	Not-significant
C22orf23	84.5947	-0.0272574	0.123353	-0.220971	0.825115	0.881206	Not-significant
C22orf29	915.474	0.0436231	0.0699663	0.623488	0.532964	0.642505	Not-significant
C22orf31	0	NA	NA	NA	NA	NA	NA
C22orf39	880.671	-0.169215	0.0684962	-2.47043	0.013495	0.0319408	Not-significant
C22orf42	31.0683	-0.0828114	0.320698	-0.258223	0.796235	0.859647	Not-significant
C22orf46	938.4	-0.0364821	0.0657378	-0.554964	0.57892	0.682739	Not-significant
C2CD2	1364	0.197627	0.0686699	2.87793	0.00400292	0.0114413	Not-significant
C2CD2L	1098.43	-0.182041	0.075575	-2.40874	0.0160077	0.0369956	Not-significant
C2CD3	1231.15	0.203951	0.0428075	4.76437	1.89441e-06	1.42494e-05	Not-significant
C2CD4A	392.869	-0.611919	0.210033	-2.91344	0.00357472	0.0104098	Not-significant
C2CD4B	488.87	-1.25891	0.214547	-5.86775	4.4175e-09	6.96461e-08	Down-regulated
C2CD4C	87.327	-0.795061	0.167252	-4.75368	1.99751e-06	1.49071e-05	Not-significant
C2CD4D	48.7606	-0.917504	0.173921	-5.2754	1.32469e-07	1.36333e-06	Not-significant
C2CD5	2218.42	0.279862	0.0835034	3.35151	0.000803734	0.00287367	Not-significant
C2orf15	19.9792	-0.30853	0.0908347	-3.3966	0.00068228	0.0024951	Not-significant
C2orf16	78.2008	0.0789911	0.106972	0.73843	0.460253	0.575325	Not-significant
C2orf40	128.372	0.276487	0.213616	1.29432	0.195556	0.29505	Not-significant
C2orf42	439.128	0.000362831	0.0496895	0.00730197	0.994174	0.996048	Not-significant
C2orf49	856.038	0.157236	0.0442482	3.55349	0.000380157	0.00149872	Not-significant
C2orf50	32.4876	-0.0199396	0.182625	-0.109183	0.913057	0.942907	Not-significant
C2orf54	578.641	-0.0634659	0.203706	-0.311556	0.755378	0.829019	Not-significant
C2orf61	40.4348	0.119654	0.254952	0.46932	0.638841	0.733694	Not-significant
C2orf66	7.55369	-0.238368	0.228341	-1.04391	0.296528	0.410034	Not-significant
C2orf68	1426.54	-0.0984911	0.0505755	-1.94741	0.0514861	0.0992767	Not-significant
C2orf69	718.832	0.288998	0.0639764	4.51726	6.26445e-06	4.06446e-05	Not-significant
C2orf70	195.405	-0.698908	0.204919	-3.41065	0.000648075	0.00238769	Not-significant
C2orf71	5.60695	-0.31657	0.295837	-1.07008	0.284581	0.397594	Not-significant
C2orf72	1119.52	-0.0627826	0.178835	-0.351065	0.72554	0.804878	Not-significant
C2orf73	11.7226	-0.206133	0.21596	-0.954495	0.339833	0.45712	Not-significant
C2orf74	137.94	-0.112009	0.0973278	-1.15085	0.249795	0.358833	Not-significant
C2orf76	229.185	-0.158472	0.0618215	-2.56338	0.010366	0.0256224	Not-significant
C2orf78	0.288197	-0.337086	0.513047	-0.657028	0.511163	0.622298	Not-significant
C2orf80	1.34049	0.337904	0.33299	1.01476	0.310222	0.425037	Not-significant
C2orf81	444.862	-0.518768	0.109663	-4.73056	2.23898e-06	1.64334e-05	Not-significant
C2orf82	145.465	-0.839448	0.168409	-4.98457	6.21006e-07	5.34299e-06	Not-significant
C2orf83	0.558332	-1.09936	0.486602	-2.25927	0.0238666	0.0520152	Not-significant
C2orf88	485.951	0.172904	0.20004	0.864347	0.387398	0.505279	Not-significant
C2orf91	16.3338	-0.077307	0.198865	-0.388741	0.697468	0.781467	Not-significant
C3	71249.6	0.0257837	0.18533	0.139123	0.889353	0.925956	Not-significant
C3AR1	874.945	0.433225	0.160621	2.69718	0.00699298	0.0183779	Not-significant
C3orf14	380.31	0.0918275	0.128975	0.71198	0.476477	0.590664	Not-significant
C3orf18	333.948	-0.11253	0.105058	-1.07113	0.284111	0.397157	Not-significant
C3orf20	6.81862	0.212056	0.1924	1.10216	0.270392	0.381912	Not-significant
C3orf22	0.610252	-0.566228	0.340577	-1.66256	0.0964013	0.166803	Not-significant
C3orf30	2.0296	0.618296	0.482044	1.28265	0.199613	0.299887	Not-significant
C3orf33	227.235	-0.180207	0.077968	-2.3113	0.0208165	0.0463099	Not-significant
C3orf36	84.2125	-0.0900745	0.169021	-0.532918	0.594091	0.695635	Not-significant
C3orf38	762.187	0.246236	0.0531223	4.63526	3.56481e-06	2.48439e-05	Not-significant
C3orf49	6.17493	0.0956461	0.135651	0.705088	0.480756	0.594642	Not-significant
C3orf52	894.423	-0.0561723	0.151124	-0.371696	0.710119	0.791623	Not-significant
C3orf56	0.415944	0.126236	0.502417	0.251258	0.801615	0.863315	Not-significant
C3orf58	1029.7	0.305654	0.073811	4.14104	3.45739e-05	0.00018159	Not-significant
C3orf62	450.087	-0.318453	0.0705525	-4.5137	6.37063e-06	4.13034e-05	Not-significant
C3orf67	109.503	0.224926	0.163487	1.3758	0.168883	0.262811	Not-significant
C3orf70	315.386	0.194034	0.157649	1.2308	0.218398	0.322216	Not-significant
C3orf80	184.765	0.0238566	0.154373	0.154539	0.877185	0.917531	Not-significant
C3orf84	0.22514	-0.770389	0.55661	-1.38407	0.166336	0.259712	Not-significant
C4A	800.416	-0.247646	0.176124	-1.40608	0.159699	0.251402	Not-significant
C4B	906.862	-0.116799	0.175301	-0.666274	0.505236	0.616813	Not-significant
C4BPA	1044.22	-0.68745	0.28106	-2.44592	0.0144483	0.0338892	Not-significant
C4BPB	717.487	-0.640623	0.238127	-2.69026	0.00713965	0.0187108	Not-significant
C4orf17	0.194023	-0.640724	0.734214	-0.872666	0.382845	0.500589	Not-significant
C4orf19	973.696	0.110902	0.138368	0.801504	0.42284	0.539885	Not-significant
C4orf22	2.85071	-0.78705	0.293087	-2.68538	0.00724481	0.0189382	Not-significant
C4orf26	10.8915	-0.36957	0.305575	-1.20942	0.2265	0.331942	Not-significant
C4orf3	6193.01	0.093154	0.0537608	1.73275	0.0831403	0.147828	Not-significant
C4orf32	717.965	0.28324	0.0849027	3.33605	0.000849774	0.00301524	Not-significant
C4orf33	591.521	0.0787555	0.0846038	0.930873	0.351919	0.469507	Not-significant
C4orf36	205.023	0.086759	0.0710697	1.22076	0.222177	0.326653	Not-significant
C4orf45	1.14356	-0.136115	0.279299	-0.487344	0.626015	0.722503	Not-significant
C4orf46	327.864	0.0296834	0.0705278	0.420875	0.673846	0.762563	Not-significant
C4orf47	46.446	-0.395405	0.165083	-2.39518	0.0166121	0.0382133	Not-significant
C4orf48	374.77	-1.07226	0.218175	-4.91467	8.89343e-07	7.35974e-06	Down-regulated
C4orf50	5.35205	0.304492	0.233691	1.30297	0.192586	0.291659	Not-significant
C4orf51	1.28581	-1.07727	0.249315	-4.32093	1.55374e-05	9.02407e-05	Down-regulated
C5	335.808	-0.212276	0.160704	-1.32091	0.186531	0.284283	Not-significant
C5AR1	1306.39	0.205749	0.156147	1.31766	0.187618	0.285522	Not-significant
C5AR2	156.791	-0.211243	0.154589	-1.36648	0.171787	0.266515	Not-significant
C5orf15	3907.65	0.207073	0.0631995	3.27649	0.00105105	0.00362766	Not-significant
C5orf22	977.306	0.155433	0.0510773	3.04309	0.0023416	0.00723724	Not-significant
C5orf24	2293.03	0.450113	0.0626347	7.18632	6.65591e-13	3.43098e-11	Not-significant
C5orf30	797.75	0.242128	0.104843	2.30943	0.0209196	0.0464984	Not-significant
[truncated: 16,719 more rows]

## Sheet: GO_terms
	ONTOLOGY	ID	Description	GeneRatio	BgRatio	pvalue	p.adjust	qvalue	geneID	Count
GO:0019730	BP	GO:0019730	antimicrobial humoral response	15/327	137/18866	1.60402e-08	5.15692e-05	4.64828e-05	AZU1/BPIFA2/BPIFB2/CXCL9/DEFA5/DEFA6/FGA/IL36RN/KLK3/PLA2G1B/PPBP/PRTN3/REG1A/REG1B/REG3A	15
GO:0032094	BP	GO:0032094	response to food	8/327	38/18866	2.32534e-07	0.000373798	0.000336929	CARTPT/CLPSL1/CLPSL2/G6PC/GAST/GHRH/OXT/PRKCG	8
GO:0007586	BP	GO:0007586	digestion	13/327	141/18866	1.08574e-06	0.00116355	0.00104879	ALPI/APOA4/CCKBR/CEL/CLPSL1/CLPSL2/FGF10/HAMP/LCT/OXT/PGA5/PRSS1/SI	13
GO:0010951	BP	GO:0010951	negative regulation of endopeptidase activity	17/327	258/18866	2.85334e-06	0.00229337	0.00206717	AGT/BIRC7/CST4/CST8/CSTL1/FETUB/ITIH4/LCN1/MAGEA3/PCSK1N/SERPINA1/SERPINB4/SERPINI2/SPINK1/SPINK13/SPINK8/WFDC8	17
GO:0010466	BP	GO:0010466	negative regulation of peptidase activity	17/327	272/18866	5.79246e-06	0.00311681	0.00280939	AGT/BIRC7/CST4/CST8/CSTL1/FETUB/ITIH4/LCN1/MAGEA3/PCSK1N/SERPINA1/SERPINB4/SERPINI2/SPINK1/SPINK13/SPINK8/WFDC8	17
GO:0061844	BP	GO:0061844	antimicrobial humoral immune response mediated by antimicrobial peptide	9/327	75/18866	5.81676e-06	0.00311681	0.00280939	CXCL9/DEFA5/DEFA6/KLK3/PLA2G1B/PPBP/REG1A/REG1B/REG3A	9
GO:0098656	BP	GO:0098656	anion transmembrane transport	18/327	315/18866	1.06156e-05	0.00487559	0.0043947	ABCD2/ACE2/AGT/ATP1A2/CLCA1/CLCA2/CLCNKA/GABRA3/GABRG3/LRP2/SLC13A2/SLC16A11/SLC17A6/SLC1A6/SLC26A3/SLC4A1/SLC5A8/TTYH1	18
GO:0006953	BP	GO:0006953	acute-phase response	7/327	47/18866	1.52843e-05	0.00614239	0.00553655	EPO/HAMP/ITIH4/ORM1/REG3A/SERPINA1/UGT1A1	7
GO:0006959	BP	GO:0006959	humoral immune response	19/327	377/18866	3.486e-05	0.0124528	0.0112245	AZU1/BPIFA2/BPIFB2/C8B/CXCL9/DEFA5/DEFA6/FGA/IFNA5/IL36RN/KLK3/MASP1/PLA2G1B/PPBP/PRTN3/PTPRC/REG1A/REG1B/REG3A	19
GO:0046942	BP	GO:0046942	carboxylic acid transport	18/327	350/18866	4.30602e-05	0.0135854	0.0122454	ABCD2/ACE2/AGT/AGTR2/ATP1A2/LCN1/LRP2/OXT/PLA2G1B/PPFIA4/SLC10A2/SLC13A2/SLC16A11/SLC17A6/SLC1A6/SLC26A3/SLC27A6/SLC5A8	18
GO:0015849	BP	GO:0015849	organic acid transport	18/327	353/18866	4.80982e-05	0.0135854	0.0122454	ABCD2/ACE2/AGT/AGTR2/ATP1A2/LCN1/LRP2/OXT/PLA2G1B/PPFIA4/SLC10A2/SLC13A2/SLC16A11/SLC17A6/SLC1A6/SLC26A3/SLC27A6/SLC5A8	18
GO:0007204	BP	GO:0007204	positive regulation of cytosolic calcium ion concentration	17/327	322/18866	5.07075e-05	0.0135854	0.0122454	AGT/ATP1A2/CASQ2/CCKBR/CCR8/CXCL9/EPO/GPR174/GPR33/JSRP1/OXT/P2RY10/PIK3CG/PLA2G1B/PLN/PROK2/PTPRC	17
GO:0050832	BP	GO:0050832	defense response to fungus	6/327	41/18866	6.98294e-05	0.016572	0.0149375	C10orf99/CLEC6A/DEFA5/DEFA6/HAMP/IL36RN	6
GO:0052548	BP	GO:0052548	regulation of endopeptidase activity	20/327	434/18866	7.58924e-05	0.016572	0.0149375	AGT/BIRC7/CST4/CST8/CSTL1/EPHA7/FETUB/ITIH4/KHDC1L/LCN1/MAGEA3/PCSK1N/RFPL1/SERPINA1/SERPINB4/SERPINI2/SPINK1/SPINK13/SPINK8/WFDC8	20
GO:0035815	BP	GO:0035815	positive regulation of renal sodium excretion	4/327	14/18866	7.73189e-05	0.016572	0.0149375	AGT/AGTR2/NPPB/OXT	4
GO:0045861	BP	GO:0045861	negative regulation of proteolysis	18/327	369/18866	8.4853e-05	0.0170502	0.0153684	AGT/BIRC7/CST4/CST8/CSTL1/FETUB/ITIH4/LCN1/MAGEA3/PCSK1N/PRKCG/SERPINA1/SERPINB4/SERPINI2/SPINK1/SPINK13/SPINK8/WFDC8	18
GO:0007218	BP	GO:0007218	neuropeptide signaling pathway	9/327	106/18866	9.51231e-05	0.0179894	0.0162151	CARTPT/KISS1R/NPPB/NPW/NXPH4/PCSK1N/PROK2/PROKR2/RXFP3	9
GO:0007588	BP	GO:0007588	excretion	7/327	65/18866	0.000129612	0.0229666	0.0207013	AGT/AGTR2/CLCNKA/NPPB/OXT/SLC26A3/UMOD	7
GO:0002526	BP	GO:0002526	acute inflammatory response	9/327	111/18866	0.000135728	0.0229666	0.0207013	C2CD4B/EPO/HAMP/ITIH4/ORM1/PIK3CG/REG3A/SERPINA1/UGT1A1	9
GO:0019932	BP	GO:0019932	second-messenger-mediated signaling	20/327	456/18866	0.00014784	0.0237653	0.0214212	AGT/AGTR2/ATP1A2/AZU1/CALML5/CASQ2/CCR8/CHP2/CXCL9/GHRH/GHRHR/GIP/GPR119/JSRP1/KCNC2/NPPB/PLN/PTPRC/SPINK1/SULT1A4	20
GO:0051480	BP	GO:0051480	regulation of cytosolic calcium ion concentration	17/327	357/18866	0.000177307	0.0271449	0.0244675	AGT/ATP1A2/CASQ2/CCKBR/CCR8/CXCL9/EPO/GPR174/GPR33/JSRP1/OXT/P2RY10/PIK3CG/PLA2G1B/PLN/PROK2/PTPRC	17
GO:0052547	BP	GO:0052547	regulation of peptidase activity	20/327	466/18866	0.000196944	0.0287807	0.025942	AGT/BIRC7/CST4/CST8/CSTL1/EPHA7/FETUB/ITIH4/KHDC1L/LCN1/MAGEA3/PCSK1N/RFPL1/SERPINA1/SERPINB4/SERPINI2/SPINK1/SPINK13/SPINK8/WFDC8	20
GO:0051346	BP	GO:0051346	negative regulation of hydrolase activity	20/327	473/18866	0.000239358	0.033458	0.0301579	AGT/BIRC7/CST4/CST8/CSTL1/FETUB/ITIH4/LCN1/MAGEA3/PCSK1N/PLIN5/PLN/SERPINA1/SERPINB4/SERPINI2/SPINK1/SPINK13/SPINK8/TMEM132D/WFDC8	20
GO:1902476	BP	GO:1902476	chloride transmembrane transport	8/327	97/18866	0.000283507	0.0377164	0.0339963	CLCA1/CLCA2/CLCNKA/GABRA3/GABRG3/SLC26A3/SLC4A1/TTYH1	8
GO:1905039	BP	GO:1905039	carboxylic acid transmembrane transport	10/327	150/18866	0.000293285	0.0377164	0.0339963	ABCD2/ACE2/AGT/ATP1A2/LRP2/SLC13A2/SLC16A11/SLC17A6/SLC1A6/SLC5A8	10
GO:1903825	BP	GO:1903825	organic acid transmembrane transport	10/327	151/18866	0.000309355	0.03813	0.0343691	ABCD2/ACE2/AGT/ATP1A2/LRP2/SLC13A2/SLC16A11/SLC17A6/SLC1A6/SLC5A8	10
GO:0098801	BP	GO:0098801	regulation of renal system process	5/327	35/18866	0.000321338	0.03813	0.0343691	ADIPOQ/AGT/AGTR2/NPPB/OXT	5
GO:0009620	BP	GO:0009620	response to fungus	6/327	54/18866	0.00033208	0.03813	0.0343691	C10orf99/CLEC6A/DEFA5/DEFA6/HAMP/IL36RN	6
GO:0035813	BP	GO:0035813	regulation of renal sodium excretion	4/327	21/18866	0.00042003	0.0465654	0.0419725	AGT/AGTR2/NPPB/OXT	4
GO:0062023	CC	GO:0062023	collagen-containing extracellular matrix	21/348	427/19559	2.89675e-05	0.00915372	0.00801941	ADIPOQ/AGT/APOA4/CLC/COL11A2/COL19A1/COL20A1/FGA/FGF10/FGG/FGL1/FIBCD1/ITIH4/MYOC/ORM1/PRSS1/PRTN3/RTBDN/SERPINA1/SMOC1/ZG16	21
GO:0031225	CC	GO:0031225	anchored component of membrane	12/348	171/19559	5.834e-05	0.00921772	0.00807549	ALPI/CA4/CFC1/GP2/LY6D/LY6H/LYPD4/NRN1L/PRSS55/RGS7BP/RTBDN/UMOD	12
GO:0099146	CC	GO:0099146	intrinsic component of postsynaptic density membrane	6/348	54/19559	0.000382151	0.0347102	0.030409	CACNG2/CACNG7/EPHA7/GRID2/LRRTM3/RGS7BP	6
GO:0098948	CC	GO:0098948	intrinsic component of postsynaptic specialization membrane	7/348	77/19559	0.00043937	0.0347102	0.030409	CACNG2/CACNG7/EPHA7/GABRA3/GRID2/LRRTM3/RGS7BP	7
GO:1902495	CC	GO:1902495	transmembrane transporter complex	15/348	322/19559	0.000697634	0.0403998	0.0353936	ATP1A2/CACNG2/CACNG7/CASQ2/CATSPER4/CATSPERD/CLCNKA/GABRA3/GABRG3/GRID2/KCNA3/KCNA4/KCNC2/PLN/TTYH1	15
GO:0099240	CC	GO:0099240	intrinsic component of synaptic membrane	10/348	166/19559	0.000800498	0.0403998	0.0353936	CACNG2/CACNG7/EPHA7/GABRA3/GABRG3/GRID2/KCNA3/LRRTM3/RGS7BP/SLC1A6	10
GO:1990351	CC	GO:1990351	transporter complex	15/348	330/19559	0.000894932	0.0403998	0.0353936	ATP1A2/CACNG2/CACNG7/CASQ2/CATSPER4/CATSPERD/CLCNKA/GABRA3/GABRG3/GRID2/KCNA3/KCNA4/KCNC2/PLN/TTYH1	15
GO:0099634	CC	GO:0099634	postsynaptic specialization membrane	8/348	118/19559	0.00124242	0.0428071	0.0375025	CACNG2/CACNG7/EPHA7/GABRA3/GRID2/LRRTM3/RAPSN/RGS7BP	8
GO:0005788	CC	GO:0005788	endoplasmic reticulum lumen	14/348	308/19559	0.00131506	0.0428071	0.0375025	APOA4/APOB/BPIFB2/CASQ2/COL11A2/COL19A1/COL20A1/FGA/FGG/GIP/MTTP/PDIA2/PROZ/SERPINA1	14
GO:0072562	CC	GO:0072562	blood microparticle	9/348	148/19559	0.00135465	0.0428071	0.0375025	AGT/APOA4/FGA/FGG/HBA2/ITIH4/ORM1/PRSS1/SLC4A1	9
GO:0098936	CC	GO:0098936	intrinsic component of postsynaptic membrane	8/348	122/19559	0.00153856	0.0441985	0.0387215	CACNG2/CACNG7/EPHA7/GABRA3/GRID2/KCNA3/LRRTM3/RGS7BP	8
GO:0099699	CC	GO:0099699	integral component of synaptic membrane	9/348	154/19559	0.00178365	0.0456599	0.0400018	CACNG2/CACNG7/EPHA7/GABRA3/GABRG3/GRID2/KCNA3/LRRTM3/SLC1A6	9
GO:0099060	CC	GO:0099060	integral component of postsynaptic specialization membrane	6/348	74/19559	0.00203706	0.0456599	0.0400018	CACNG2/CACNG7/EPHA7/GABRA3/GRID2/LRRTM3	6
GO:0099061	CC	GO:0099061	integral component of postsynaptic density membrane	5/348	51/19559	0.00208082	0.0456599	0.0400018	CACNG2/CACNG7/EPHA7/GRID2/LRRTM3	5
GO:0042588	CC	GO:0042588	zymogen granule	3/348	15/19559	0.0021674	0.0456599	0.0400018	CLCA1/REG1A/ZG16	3
GO:0005179	MF	GO:0005179	hormone activity	16/326	122/18352	5.12245e-10	2.58684e-07	2.23231e-07	ADIPOQ/AGT/AMH/CARTPT/CCL25/CGB2/EPO/GAST/GHRH/GIP/HAMP/INHA/INSL5/LHB/NPPB/OXT	16
GO:0004252	MF	GO:0004252	serine-type endopeptidase activity	18/326	169/18352	1.32882e-09	3.35528e-07	2.89544e-07	AZU1/CELA2A/CELA2B/CELA3A/CELA3B/CTRC/CTRL/HPN/KLK2/KLK3/MASP1/PROZ/PRSS1/PRSS55/PRSS56/PRTN3/TMPRSS15/TMPRSS5	18
GO:0008236	MF	GO:0008236	serine-type peptidase activity	18/326	187/18352	6.75722e-09	1.13747e-06	9.81576e-07	AZU1/CELA2A/CELA2B/CELA3A/CELA3B/CTRC/CTRL/HPN/KLK2/KLK3/MASP1/PROZ/PRSS1/PRSS55/PRSS56/PRTN3/TMPRSS15/TMPRSS5	18
GO:0017171	MF	GO:0017171	serine hydrolase activity	18/326	191/18352	9.44684e-09	1.19266e-06	1.02921e-06	AZU1/CELA2A/CELA2B/CELA3A/CELA3B/CTRC/CTRL/HPN/KLK2/KLK3/MASP1/PROZ/PRSS1/PRSS55/PRSS56/PRTN3/TMPRSS15/TMPRSS5	18
GO:0048018	MF	GO:0048018	receptor ligand activity	29/326	487/18352	1.40244e-08	1.41647e-06	1.22234e-06	ADIPOQ/AGT/AMH/BMP5/C10orf99/CARTPT/CCL25/CGB2/CSF3/CXCL9/EPHA7/EPO/FGF10/FGF17/GAST/GHRH/GIP/GREM2/HAMP/IFNA5/IL36RN/IL37/INHA/INSL5/LHB/NPPB/OXT/PPBP/REG1A	29
GO:0030546	MF	GO:0030546	signaling receptor activator activity	29/326	492/18352	1.75629e-08	1.47821e-06	1.27562e-06	ADIPOQ/AGT/AMH/BMP5/C10orf99/CARTPT/CCL25/CGB2/CSF3/CXCL9/EPHA7/EPO/FGF10/FGF17/GAST/GHRH/GIP/GREM2/HAMP/IFNA5/IL36RN/IL37/INHA/INSL5/LHB/NPPB/OXT/PPBP/REG1A	29
GO:0004866	MF	GO:0004866	endopeptidase inhibitor activity	16/326	183/18352	1.80325e-07	1.30092e-05	1.12263e-05	AGT/BIRC7/CST4/CST8/CSTL1/FETUB/ITIH4/LCN1/PCSK1N/SERPINA1/SERPINB4/SERPINI2/SPINK1/SPINK13/SPINK8/WFDC8	16
GO:0030414	MF	GO:0030414	peptidase inhibitor activity	16/326	189/18352	2.80615e-07	1.77138e-05	1.52862e-05	AGT/BIRC7/CST4/CST8/CSTL1/FETUB/ITIH4/LCN1/PCSK1N/SERPINA1/SERPINB4/SERPINI2/SPINK1/SPINK13/SPINK8/WFDC8	16
GO:0061135	MF	GO:0061135	endopeptidase regulator activity	16/326	192/18352	3.47741e-07	1.95121e-05	1.6838e-05	AGT/BIRC7/CST4/CST8/CSTL1/FETUB/ITIH4/LCN1/PCSK1N/SERPINA1/SERPINB4/SERPINI2/SPINK1/SPINK13/SPINK8/WFDC8	16
GO:0061134	MF	GO:0061134	peptidase regulator activity	16/326	229/18352	3.58943e-06	0.000181266	0.000156424	AGT/BIRC7/CST4/CST8/CSTL1/FETUB/ITIH4/LCN1/PCSK1N/SERPINA1/SERPINB4/SERPINI2/SPINK1/SPINK13/SPINK8/WFDC8	16
GO:0004867	MF	GO:0004867	serine-type endopeptidase inhibitor activity	10/326	98/18352	9.57881e-06	0.000439754	0.000379486	AGT/ITIH4/PCSK1N/SERPINA1/SERPINB4/SERPINI2/SPINK1/SPINK13/SPINK8/WFDC8	10
GO:0004175	MF	GO:0004175	endopeptidase activity	22/326	440/18352	1.3872e-05	0.00058378	0.000503772	ACE2/AZU1/CELA2A/CELA2B/CELA3A/CELA3B/CLC/CTRC/CTRL/HPN/KLK2/KLK3/MASP1/MEP1A/PGA5/PROZ/PRSS1/PRSS55/PRSS56/PRTN3/TMPRSS15/TMPRSS5	22
GO:0004857	MF	GO:0004857	enzyme inhibitor activity	19/326	383/18352	5.96437e-05	0.00231693	0.00199939	AGT/BIRC7/CST4/CST8/CSTL1/FETUB/ITIH4/LCN1/PCSK1N/PDE6H/PLN/SERPINA1/SERPINB4/SERPINI2/SPINK1/SPINK13/SPINK8/UGT1A1/WFDC8	19
GO:0042834	MF	GO:0042834	peptidoglycan binding	4/326	18/18352	0.000245654	0.00886108	0.00764666	REG1A/REG1B/REG3A/ZG16	4
GO:0005539	MF	GO:0005539	glycosaminoglycan binding	13/326	232/18352	0.000273636	0.00921242	0.00794985	APOB/AZU1/CEL/FGF10/GREM2/HAPLN2/NELL1/PTPRC/REG1A/REG1B/REG3A/SMOC1/ZG16	13
GO:0005125	MF	GO:0005125	cytokine activity	13/326	235/18352	0.000309802	0.00977812	0.00843803	ADIPOQ/BMP5/C10orf99/CCL25/CSF3/CXCL9/EPO/GREM2/IFNA5/IL36RN/IL37/INHA/PPBP	13
GO:0015108	MF	GO:0015108	chloride transmembrane transporter activity	8/326	102/18352	0.000469131	0.013936	0.012026	CLCA1/CLCA2/CLCNKA/GABRA3/GABRG3/SLC26A3/SLC4A1/TTYH1	8
GO:0004869	MF	GO:0004869	cysteine-type endopeptidase inhibitor activity	6/326	59/18352	0.000612487	0.0171837	0.0148286	BIRC7/CST4/CST8/CSTL1/FETUB/LCN1	6
GO:0030547	MF	GO:0030547	receptor inhibitor activity	5/326	41/18352	0.000760661	0.0202176	0.0174467	ADH7/AGTR2/IL36RN/LY6H/MTRNR2L1	5
GO:0022803	MF	GO:0022803	passive transmembrane transporter activity	19/326	480/18352	0.00101184	0.0255491	0.0220476	AQP12A/AQP12B/AQP8/ASIC4/CACNG2/CACNG7/CATSPER4/CLCA1/CLCA2/CLCNKA/GABRA3/GABRG3/GRID2/KCNA3/KCNA4/KCNC2/KCNJ13/SLC5A8/TTYH1	19
GO:0022836	MF	GO:0022836	gated channel activity	15/326	337/18352	0.00107854	0.0259364	0.0223818	ASIC4/CACNG2/CACNG7/CATSPER4/CLCA1/CLCA2/CLCNKA/GABRA3/GABRG3/GRID2/KCNA3/KCNA4/KCNC2/KCNJ13/TTYH1	15
GO:0005343	MF	GO:0005343	organic acid:sodium symporter activity	4/326	30/18352	0.00186022	0.0413381	0.0356727	SLC10A2/SLC13A2/SLC1A6/SLC5A8	4
GO:0008509	MF	GO:0008509	anion transmembrane transporter activity	15/326	357/18352	0.00190015	0.0413381	0.0356727	CLCA1/CLCA2/CLCNKA/GABRA3/GABRG3/RTBDN/SLC10A2/SLC13A2/SLC16A11/SLC17A6/SLC1A6/SLC26A3/SLC4A1/SLC5A8/TTYH1	15
GO:0070492	MF	GO:0070492	oligosaccharide binding	3/326	15/18352	0.00215647	0.0413381	0.0356727	REG1A/REG1B/REG3A	3
GO:0005254	MF	GO:0005254	chloride channel activity	6/326	75/18352	0.00216042	0.0413381	0.0356727	CLCA1/CLCA2/CLCNKA/GABRA3/GABRG3/TTYH1	6
GO:0001664	MF	GO:0001664	G protein-coupled receptor binding	13/326	293/18352	0.00234179	0.0413381	0.0356727	AGT/C10orf99/CCKBR/CCL25/CXCL9/GHRH/GIP/INSL5/MYOC/NPW/OXT/PPBP/PROK2	13
GO:0015020	MF	GO:0015020	glucuronosyltransferase activity	4/326	32/18352	0.0023739	0.0413381	0.0356727	UGT1A1/UGT1A6/UGT2B17/UGT3A1	4
GO:0048019	MF	GO:0048019	receptor antagonist activity	4/326	32/18352	0.0023739	0.0413381	0.0356727	ADH7/AGTR2/IL36RN/MTRNR2L1	4
GO:0015267	MF	GO:0015267	channel activity	18/326	479/18352	0.00240418	0.0413381	0.0356727	AQP12A/AQP12B/AQP8/ASIC4/CACNG2/CACNG7/CATSPER4/CLCA1/CLCA2/CLCNKA/GABRA3/GABRG3/GRID2/KCNA3/KCNA4/KCNC2/KCNJ13/TTYH1	18
GO:0008083	MF	GO:0008083	growth factor activity	9/326	162/18352	0.00248273	0.0413381	0.0356727	AGT/AMH/BMP5/CSF3/FGF10/FGF17/INHA/PPBP/REG1A	9
GO:0005229	MF	GO:0005229	intracellular calcium activated chloride channel activity	3/326	16/18352	0.00261945	0.0413381	0.0356727	CLCA1/CLCA2/TTYH1	3
GO:0061778	MF	GO:0061778	intracellular chloride channel activity	3/326	16/18352	0.00261945	0.0413381	0.0356727	CLCA1/CLCA2/TTYH1	3

## Sheet: KEGG_pathways
	ID	Description	GeneRatio	BgRatio	pvalue	p.adjust	qvalue	geneID	Count
hsa04972	hsa04972	Pancreatic secretion	15/157	102/8105	8.46087e-10	1.96292e-07	1.76342e-07	AMY1B/AMY2B/ATP1A2/CEL/CELA2A/CELA2B/CELA3A/CELA3B/CLCA1/CLCA2/CTRL/PLA2G1B/PRKCG/PRSS1/SLC26A3	15
hsa04974	hsa04974	Protein digestion and absorption	14/157	103/8105	9.1073e-09	1.05645e-06	9.49076e-07	ACE2/ATP1A2/CELA2A/CELA2B/CELA3A/CELA3B/COL11A2/COL19A1/COL20A1/CTRL/KCNJ13/MEP1A/PGA5/PRSS1	14
hsa00830	hsa00830	Retinol metabolism	8/157	68/8105	4.5748e-05	0.00353784	0.00317828	ADH7/AWAT2/CYP2B6/CYP3A4/UGT1A1/UGT1A6/UGT2A1/UGT2B17	8
hsa04080	hsa04080	Neuroactive ligand-receptor interaction	18/157	341/8105	9.90878e-05	0.00574709	0.005163	AGT/AGTR2/CCKBR/GABRA3/GABRG3/GHRH/GHRHR/GIP/GRID2/HTR1F/INSL5/KISS1R/LHB/NPW/OXT/P2RY10/PRSS1/RXFP3	18
hsa04975	hsa04975	Fat digestion and absorption	6/157	43/8105	0.000161829	0.00750888	0.00674572	APOA4/APOB/CEL/LIPF/MTTP/PLA2G1B	6
hsa04973	hsa04973	Carbohydrate digestion and absorption	6/157	47/8105	0.000267409	0.0103398	0.00928894	AMY1B/AMY2B/ATP1A2/G6PC/LCT/SI	6
hsa04976	hsa04976	Bile secretion	8/157	90/8105	0.000334799	0.0110962	0.00996845	AQP8/ATP1A2/CYP3A4/SLC10A2/UGT1A1/UGT1A6/UGT2A1/UGT2B17	8
hsa00982	hsa00982	Drug metabolism - cytochrome P450	7/157	72/8105	0.000458932	0.013309	0.0119564	ADH7/CYP2B6/CYP3A4/UGT1A1/UGT1A6/UGT2A1/UGT2B17	7
hsa00500	hsa00500	Starch and sucrose metabolism	5/157	36/8105	0.000593805	0.015307	0.0137513	AMY1B/AMY2B/G6PC/GYS2/SI	5
hsa00980	hsa00980	Metabolism of xenobiotics by cytochrome P450	7/157	78/8105	0.000747105	0.0173328	0.0155712	ADH7/CYP2B6/CYP3A4/UGT1A1/UGT1A6/UGT2A1/UGT2B17	7
hsa04614	hsa04614	Renin-angiotensin system	4/157	23/8105	0.000900275	0.0189876	0.0170578	ACE2/AGT/AGTR2/KLK2	4
hsa04977	hsa04977	Vitamin digestion and absorption	4/157	24/8105	0.00106418	0.0193313	0.0173666	APOA4/APOB/AWAT2/RBP2	4
hsa05204	hsa05204	Chemical carcinogenesis	7/157	83/8105	0.00108322	0.0193313	0.0173666	ADH7/CYP3A4/SULT1A4/UGT1A1/UGT1A6/UGT2A1/UGT2B17	7
hsa00053	hsa00053	Ascorbate and aldarate metabolism	4/157	30/8105	0.0025079	0.0415595	0.0373356	UGT1A1/UGT1A6/UGT2A1/UGT2B17	4
hsa04971	hsa04971	Gastric acid secretion	6/157	76/8105	0.00343596	0.0531428	0.0477417	ATP1A2/CALML5/CCKBR/GAST/MYLK/PRKCG	6
hsa00040	hsa00040	Pentose and glucuronate interconversions	4/157	34/8105	0.00399708	0.0579577	0.0520672	UGT1A1/UGT1A6/UGT2A1/UGT2B17	4
hsa00140	hsa00140	Steroid hormone biosynthesis	5/157	61/8105	0.00636065	0.0868042	0.077982	CYP3A4/UGT1A1/UGT1A6/UGT2A1/UGT2B17	5
hsa00860	hsa00860	Porphyrin and chlorophyll metabolism	4/157	42/8105	0.00856112	0.104677	0.0940387	UGT1A1/UGT1A6/UGT2A1/UGT2B17	4
hsa04261	hsa04261	Adrenergic signaling in cardiomyocytes	8/157	150/8105	0.00857272	0.104677	0.0940387	AGT/AGTR2/ATP1A2/CACNG2/CACNG7/CALML5/PIK3CG/PLN	8
hsa04970	hsa04970	Salivary secretion	6/157	93/8105	0.00916515	0.106316	0.0955105	AMY1B/AMY2B/ATP1A2/CALML5/CST4/PRKCG	6
hsa04060	hsa04060	Cytokine-cytokine receptor interaction	12/157	295/8105	0.0119074	0.131549	0.118179	AMH/BMP5/CCL25/CCR8/CSF3/CXCL9/EPO/IFNA5/IL36RN/IL37/INHA/PPBP	12
hsa00983	hsa00983	Drug metabolism - other enzymes	5/157	80/8105	0.0192036	0.20251	0.181928	CYP3A4/UGT1A1/UGT1A6/UGT2A1/UGT2B17	5
hsa00052	hsa00052	Galactose metabolism	3/157	31/8105	0.0215534	0.217408	0.195312	G6PC/LCT/SI	3
hsa04610	hsa04610	Complement and coagulation cascades	5/157	85/8105	0.0242785	0.225479	0.202563	C8B/FGA/FGG/MASP1/SERPINA1	5
hsa04024	hsa04024	cAMP signaling pathway	9/157	216/8105	0.0242973	0.225479	0.202563	AMH/ATP1A2/CALML5/GIP/GPR119/HTR1F/LHB/OXT/PLN	9
hsa04260	hsa04260	Cardiac muscle contraction	5/157	87/8105	0.0265288	0.236718	0.21266	ATP1A2/CACNG2/CACNG7/CASQ2/COX6A2	5
hsa04921	hsa04921	Oxytocin signaling pathway	7/157	154/8105	0.0298204	0.256235	0.230193	CACNG2/CACNG7/CALML5/MYLK/OXT/PIK3CG/PRKCG	7
hsa05150	hsa05150	Staphylococcus aureus infection	5/157	96/8105	0.038281	0.302934	0.272146	DEFA5/DEFA6/FGG/KRT20/MASP1	5
hsa05414	hsa05414	Dilated cardiomyopathy	5/157	96/8105	0.038281	0.302934	0.272146	AGT/CACNG2/CACNG7/ITGA4/PLN	5
hsa05033	hsa05033	Nicotine addiction	3/157	40/8105	0.0417914	0.302934	0.272146	GABRA3/GABRG3/SLC17A6	3
hsa00910	hsa00910	Nitrogen metabolism	2/157	17/8105	0.041919	0.302934	0.272146	CA4/CA9	2
hsa04270	hsa04270	Vascular smooth muscle contraction	6/157	133/8105	0.0441943	0.302934	0.272146	AGT/CALML5/MYLK/NPPB/PLA2G1B/PRKCG	6
hsa04061	hsa04061	Viral protein interaction with cytokine and cytokine receptor	5/157	100/8105	0.0443829	0.302934	0.272146	CCL25/CCR8/CXCL9/IL37/PPBP	5
hsa04924	hsa04924	Renin secretion	4/157	69/8105	0.0443955	0.302934	0.272146	AGT/CALML5/CLCA1/CLCA2	4
hsa03320	hsa03320	PPAR signaling pathway	4/157	76/8105	0.0594947	0.394365	0.354284	ADIPOQ/FABP7/PLIN5/SLC27A6	4
hsa04979	hsa04979	Cholesterol metabolism	3/157	50/8105	0.0722226	0.453685	0.407575	APOA4/APOB/LRP2	3
hsa04964	hsa04964	Proximal tubule bicarbonate reclamation	2/157	23/8105	0.0723549	0.453685	0.407575	ATP1A2/CA4	2
hsa05171	hsa05171	Coronavirus disease - COVID-19	8/157	232/8105	0.0810969	0.480501	0.431666	ACE2/C8B/CSF3/FGA/FGG/IFNA5/MASP1/PRKCG	8
hsa01240	hsa01240	Biosynthesis of cofactors	6/157	156/8105	0.0821821	0.480501	0.431666	ALPI/ASPDH/UGT1A1/UGT1A6/UGT2A1/UGT2B17	6
hsa04961	hsa04961	Endocrine and other factor-regulated calcium reabsorption	3/157	53/8105	0.0828451	0.480501	0.431666	ATP1A2/KLK2/PRKCG	3
hsa04911	hsa04911	Insulin secretion	4/157	86/8105	0.0851979	0.482095	0.433098	ATP1A2/GIP/GPR119/PRKCG	4
hsa04611	hsa04611	Platelet activation	5/157	124/8105	0.092587	0.507964	0.456338	FGA/FGG/GP9/MYLK/PIK3CG	5
hsa04020	hsa04020	Calcium signaling pathway	8/157	240/8105	0.0941485	0.507964	0.456338	CALML5/CASQ2/CCKBR/FGF10/FGF17/MYLK/PLN/PRKCG	8
hsa05410	hsa05410	Hypertrophic cardiomyopathy	4/157	90/8105	0.0967763	0.510275	0.458414	AGT/CACNG2/CACNG7/ITGA4	4
hsa04022	hsa04022	cGMP-PKG signaling pathway	6/157	167/8105	0.105258	0.527087	0.473517	ATP1A2/CALML5/MYLK/NPPB/PIK3CG/PLN	6
hsa00591	hsa00591	Linoleic acid metabolism	2/157	29/8105	0.107814	0.527087	0.473517	CYP3A4/PLA2G1B	2
hsa04744	hsa04744	Phototransduction	2/157	29/8105	0.107814	0.527087	0.473517	CALML5/GUCA1C	2
hsa04350	hsa04350	TGF-beta signaling pathway	4/157	94/8105	0.109053	0.527087	0.473517	AMH/BMP5/GREM2/HAMP	4
hsa04925	hsa04925	Aldosterone synthesis and secretion	4/157	98/8105	0.121992	0.577177	0.518517	AGT/ATP1A2/CALML5/PRKCG	4
hsa04640	hsa04640	Hematopoietic cell lineage	4/157	99/8105	0.125326	0.577177	0.518517	CSF3/EPO/GP9/ITGA4	4
hsa04929	hsa04929	GnRH secretion	3/157	64/8105	0.126879	0.577177	0.518517	KISS1R/LHB/PRKCG	3
hsa00010	hsa00010	Glycolysis / Gluconeogenesis	3/157	67/8105	0.140101	0.625067	0.561539	ADH7/G6PC/LDHC	3
hsa04922	hsa04922	Glucagon signaling pathway	4/157	107/8105	0.153331	0.652398	0.586093	CALML5/G6PC/GYS2/LDHC	4
hsa00350	hsa00350	Tyrosine metabolism	2/157	36/8105	0.153584	0.652398	0.586093	ADH7/PNMT	2
hsa04931	hsa04931	Insulin resistance	4/157	108/8105	0.156988	0.652398	0.586093	AGT/G6PC/GYS2/SLC27A6	4
hsa04960	hsa04960	Aldosterone-regulated sodium reabsorption	2/157	37/8105	0.160402	0.652398	0.586093	ATP1A2/PRKCG	2
hsa05143	hsa05143	African trypanosomiasis	2/157	37/8105	0.160402	0.652398	0.586093	HBA2/PRKCG	2
hsa05218	hsa05218	Melanoma	3/157	72/8105	0.1631	0.652398	0.586093	FGF10/FGF17/GADD45G	3
hsa04918	hsa04918	Thyroid hormone synthesis	3/157	75/8105	0.177409	0.685981	0.616263	ATP1A2/LRP2/PRKCG	3
hsa05214	hsa05214	Glioma	3/157	75/8105	0.177409	0.685981	0.616263	CALML5/GADD45G/PRKCG	3
hsa00260	hsa00260	Glycine, serine and threonine metabolism	2/157	40/8105	0.181167	0.689028	0.618999	GAMT/GCAT	2
hsa05412	hsa05412	Arrhythmogenic right ventricular cardiomyopathy	3/157	77/8105	0.187136	0.700251	0.629082	CACNG2/CACNG7/ITGA4	3
hsa02010	hsa02010	ABC transporters	2/157	45/8105	0.216549	0.79745	0.716403	ABCC12/ABCD2	2
hsa00620	hsa00620	Pyruvate metabolism	2/157	47/8105	0.230881	0.829582	0.745269	ADH7/LDHC	2
hsa04742	hsa04742	Taste transduction	3/157	86/8105	0.232426	0.829582	0.745269	GABRA3/HTR1F/TAS2R3	3
hsa04672	hsa04672	Intestinal immune network for IgA production	2/157	49/8105	0.245273	0.845968	0.759989	CCL25/ITGA4	2
hsa04151	hsa04151	PI3K-Akt signaling pathway	9/157	354/8105	0.247674	0.845968	0.759989	CSF3/EPO/FGF10/FGF17/G6PC/GYS2/IFNA5/ITGA4/PIK3CG	9
hsa04727	hsa04727	GABAergic synapse	3/157	89/8105	0.247956	0.845968	0.759989	GABRA3/GABRG3/PRKCG	3
hsa05144	hsa05144	Malaria	2/157	50/8105	0.252483	0.848595	0.762349	CSF3/HBA2	2
hsa05032	hsa05032	Morphine addiction	3/157	91/8105	0.258398	0.848595	0.762349	GABRA3/GABRG3/PRKCG	3
hsa00330	hsa00330	Arginine and proline metabolism	2/157	51/8105	0.259699	0.848595	0.762349	GAMT/PRODH2	2
hsa00730	hsa00730	Thiamine metabolism	1/157	16/8105	0.268945	0.866599	0.778524	ALPI	1
hsa00120	hsa00120	Primary bile acid biosynthesis	1/157	17/8105	0.283134	0.899822	0.80837	CYP46A1	1
hsa04750	hsa04750	Inflammatory mediator regulation of TRP channels	3/157	98/8105	0.295347	0.905015	0.813036	ASIC4/CALML5/PRKCG	3
hsa04062	hsa04062	Chemokine signaling pathway	5/157	192/8105	0.315231	0.905015	0.813036	CCL25/CCR8/CXCL9/PIK3CG/PPBP	5
hsa05202	hsa05202	Transcriptional misregulation in cancer	5/157	192/8105	0.315231	0.905015	0.813036	DEFA5/DEFA6/GADD45G/PAX7/TLX3	5
hsa05146	hsa05146	Amoebiasis	3/157	102/8105	0.316626	0.905015	0.813036	C8B/PRKCG/SERPINB4	3
hsa04330	hsa04330	Notch signaling pathway	2/157	59/8105	0.317302	0.905015	0.813036	DLL3/RBPJL	2
hsa04978	hsa04978	Mineral absorption	2/157	59/8105	0.317302	0.905015	0.813036	ATP1A2/SLC26A3	2
hsa05224	hsa05224	Breast cancer	4/157	147/8105	0.317943	0.905015	0.813036	DLL3/FGF10/FGF17/GADD45G	4
hsa04723	hsa04723	Retrograde endocannabinoid signaling	4/157	148/8105	0.322348	0.905015	0.813036	GABRA3/GABRG3/PRKCG/SLC17A6	4
hsa00100	hsa00100	Steroid biosynthesis	1/157	20/8105	0.32408	0.905015	0.813036	CEL	1
hsa04730	hsa04730	Long-term depression	2/157	60/8105	0.32445	0.905015	0.813036	GRID2/PRKCG	2
hsa00561	hsa00561	Glycerolipid metabolism	2/157	61/8105	0.331579	0.905015	0.813036	CEL/LIPF	2
hsa00590	hsa00590	Arachidonic acid metabolism	2/157	61/8105	0.331579	0.905015	0.813036	CYP2B6/PLA2G1B	2
hsa04066	hsa04066	HIF-1 signaling pathway	3/157	109/8105	0.353903	0.93043	0.835868	EPO/LDHC/PRKCG	3
hsa05415	hsa05415	Diabetic cardiomyopathy	5/157	203/8105	0.357566	0.93043	0.835868	AGT/COX6A2/GYS2/PLN/PRKCG	5
hsa04927	hsa04927	Cortisol synthesis and secretion	2/157	65/8105	0.359869	0.93043	0.835868	AGT/KCNA4	2
hsa00515	hsa00515	Mannose type O-glycan biosynthesis	1/157	23/8105	0.362701	0.93043	0.835868	POMK	1
hsa04720	hsa04720	Long-term potentiation	2/157	67/8105	0.373853	0.93043	0.835868	CALML5/PRKCG	2
hsa04670	hsa04670	Leukocyte transendothelial migration	3/157	114/8105	0.380402	0.93043	0.835868	ITGA4/MYL7/PRKCG	3
hsa04724	hsa04724	Glutamatergic synapse	3/157	114/8105	0.380402	0.93043	0.835868	PRKCG/SLC17A6/SLC1A6	3
hsa00592	hsa00592	alpha-Linolenic acid metabolism	1/157	25/8105	0.387223	0.93043	0.835868	PLA2G1B	1
hsa04920	hsa04920	Adipocytokine signaling pathway	2/157	69/8105	0.387715	0.93043	0.835868	ADIPOQ/G6PC	2
hsa05031	hsa05031	Amphetamine addiction	2/157	69/8105	0.387715	0.93043	0.835868	CALML5/PRKCG	2
hsa04917	hsa04917	Prolactin signaling pathway	2/157	70/8105	0.394596	0.93043	0.835868	ELF5/LHB	2
hsa00790	hsa00790	Folate biosynthesis	1/157	26/8105	0.399129	0.93043	0.835868	ALPI	1
hsa05417	hsa05417	Lipid and atherosclerosis	5/157	215/8105	0.403992	0.93043	0.835868	APOA4/APOB/CALML5/CYP2B6/IFNA5	5
hsa04935	hsa04935	Growth hormone synthesis, secretion and action	3/157	119/8105	0.406669	0.93043	0.835868	GHRH/GHRHR/PRKCG	3
hsa05223	hsa05223	Non-small cell lung cancer	2/157	72/8105	0.408251	0.93043	0.835868	GADD45G/PRKCG	2
hsa04966	hsa04966	Collecting duct acid secretion	1/157	27/8105	0.410806	0.93043	0.835868	SLC4A1	1
hsa04152	hsa04152	AMPK signaling pathway	3/157	120/8105	0.411886	0.93043	0.835868	ADIPOQ/G6PC/GYS2	3
hsa04810	hsa04810	Regulation of actin cytoskeleton	5/157	218/8105	0.415564	0.93043	0.835868	FGF10/FGF17/ITGA4/MYL7/MYLK	5
hsa04919	hsa04919	Thyroid hormone signaling pathway	3/157	121/8105	0.41709	0.93043	0.835868	ATP1A2/PLN/PRKCG	3
hsa04721	hsa04721	Synaptic vesicle cycle	2/157	78/8105	0.448289	0.989156	0.888625	SLC17A6/SLC1A6	2
hsa00512	hsa00512	Mucin type O-glycan biosynthesis	1/157	32/8105	0.465893	0.989156	0.888625	GALNTL5	1
hsa04136	hsa04136	Autophagy - other	1/157	32/8105	0.465893	0.989156	0.888625	ATG9B	1
hsa04215	hsa04215	Apoptosis - multiple species	1/157	32/8105	0.465893	0.989156	0.888625	BIRC7	1
hsa04621	hsa04621	NOD-like receptor signaling pathway	4/157	181/8105	0.466946	0.989156	0.888625	DEFA5/DEFA6/GBP5/IFNA5	4
hsa04014	hsa04014	Ras signaling pathway	5/157	232/8105	0.468997	0.989156	0.888625	CALML5/FGF10/FGF17/PLA2G1B/PRKCG	5
hsa00640	hsa00640	Propanoate metabolism	1/157	34/8105	0.486466	0.998147	0.896702	LDHC	1
hsa00760	hsa00760	Nicotinate and nicotinamide metabolism	1/157	35/8105	0.496456	0.998147	0.896702	ASPDH	1
hsa04371	hsa04371	Apelin signaling pathway	3/157	137/8105	0.497929	0.998147	0.896702	CALML5/MYLK/PIK3CG	3
hsa04910	hsa04910	Insulin signaling pathway	3/157	137/8105	0.497929	0.998147	0.896702	CALML5/G6PC/GYS2	3
hsa04613	hsa04613	Neutrophil extracellular trap formation	4/157	190/8105	0.504812	0.998147	0.896702	AZU1/FGA/FGG/PRKCG	4
hsa04010	hsa04010	MAPK signaling pathway	6/157	294/8105	0.507435	0.998147	0.896702	CACNG2/CACNG7/FGF10/FGF17/GADD45G/PRKCG	6
hsa04512	hsa04512	ECM-receptor interaction	2/157	88/8105	0.511499	0.998147	0.896702	GP9/ITGA4	2
hsa05216	hsa05216	Thyroid cancer	1/157	37/8105	0.515859	0.998147	0.896702	GADD45G	1
hsa05167	hsa05167	Kaposi sarcoma-associated herpesvirus infection	4/157	193/8105	0.517176	0.998147	0.896702	CALML5/CCR8/IFNA5/PIK3CG	4
hsa05340	hsa05340	Primary immunodeficiency	1/157	38/8105	0.52528	0.998147	0.896702	PTPRC	1
hsa05017	hsa05017	Spinocerebellar ataxia	3/157	143/8105	0.526804	0.998147	0.896702	PRKCG/RBPJL/SLC1A6	3
hsa04658	hsa04658	Th1 and Th2 cell differentiation	2/157	92/8105	0.535433	0.998147	0.896702	DLL3/RBPJL	2
hsa05222	hsa05222	Small cell lung cancer	2/157	92/8105	0.535433	0.998147	0.896702	BIRC7/GADD45G	2
hsa04912	hsa04912	GnRH signaling pathway	2/157	93/8105	0.541291	0.998147	0.896702	CALML5/LHB	2
hsa04510	hsa04510	Focal adhesion	4/157	201/8105	0.549433	0.998147	0.896702	ITGA4/MYL7/MYLK/PRKCG	4
hsa05226	hsa05226	Gastric cancer	3/157	149/8105	0.554751	0.998147	0.896702	FGF10/FGF17/GADD45G	3
hsa04070	hsa04070	Phosphatidylinositol signaling system	2/157	97/8105	0.564212	0.998147	0.896702	CALML5/PRKCG	2
hsa04666	hsa04666	Fc gamma R-mediated phagocytosis	2/157	97/8105	0.564212	0.998147	0.896702	PRKCG/PTPRC	2
hsa04713	hsa04713	Circadian entrainment	2/157	97/8105	0.564212	0.998147	0.896702	CALML5/PRKCG	2
hsa00071	hsa00071	Fatty acid degradation	1/157	43/8105	0.569722	0.998147	0.896702	ADH7	1
hsa00564	hsa00564	Glycerophospholipid metabolism	2/157	98/8105	0.569813	0.998147	0.896702	PEMT/PLA2G1B	2
hsa03015	hsa03015	mRNA surveillance pathway	2/157	98/8105	0.569813	0.998147	0.896702	MSI1/NCBP2L	2
hsa04962	hsa04962	Vasopressin-regulated water reabsorption	1/157	44/8105	0.578101	0.998147	0.896702	ARHGDIG	1
hsa04934	hsa04934	Cushing syndrome	3/157	155/8105	0.581705	0.998147	0.896702	AGT/AIPL1/KCNA4	3
hsa04015	hsa04015	Rap1 signaling pathway	4/157	210/8105	0.584352	0.998147	0.896702	CALML5/FGF10/FGF17/PRKCG	4
hsa04916	hsa04916	Melanogenesis	2/157	101/8105	0.586306	0.998147	0.896702	CALML5/PRKCG	2
hsa04930	hsa04930	Type II diabetes mellitus	1/157	46/8105	0.594377	0.998147	0.896702	ADIPOQ	1
hsa00514	hsa00514	Other types of O-glycan biosynthesis	1/157	47/8105	0.602279	0.998147	0.896702	GALNTL5	1
hsa04620	hsa04620	Toll-like receptor signaling pathway	2/157	104/8105	0.60233	0.998147	0.896702	CXCL9/IFNA5	2
hsa04625	hsa04625	C-type lectin receptor signaling pathway	2/157	104/8105	0.60233	0.998147	0.896702	CALML5/CLEC6A	2
hsa04630	hsa04630	JAK-STAT signaling pathway	3/157	162/8105	0.611833	0.999507	0.897923	CSF3/EPO/IFNA5	3
hsa00565	hsa00565	Ether lipid metabolism	1/157	49/8105	0.617627	0.999507	0.897923	PLA2G1B	1
hsa00270	hsa00270	Cysteine and methionine metabolism	1/157	50/8105	0.625079	0.999507	0.897923	LDHC	1
hsa04913	hsa04913	Ovarian steroidogenesis	1/157	51/8105	0.632386	0.999507	0.897923	LHB	1
hsa05145	hsa05145	Toxoplasmosis	2/157	112/8105	0.642773	0.999507	0.897923	BIRC7/PIK3CG	2
hsa05320	hsa05320	Autoimmune thyroid disease	1/157	53/8105	0.64658	0.999507	0.897923	IFNA5	1
hsa04725	hsa04725	Cholinergic synapse	2/157	113/8105	0.647596	0.999507	0.897923	PIK3CG/PRKCG	2
hsa04726	hsa04726	Serotonergic synapse	2/157	115/8105	0.657087	0.999507	0.897923	HTR1F/PRKCG	2
hsa04340	hsa04340	Hedgehog signaling pathway	1/157	56/8105	0.666855	0.999507	0.897923	LRP2	1
hsa04722	hsa04722	Neurotrophin signaling pathway	2/157	119/8105	0.67546	0.999507	0.897923	ARHGDIG/CALML5	2
hsa05213	hsa05213	Endometrial cancer	1/157	58/8105	0.679725	0.999507	0.897923	GADD45G	1
hsa04370	hsa04370	VEGF signaling pathway	1/157	59/8105	0.685974	0.999507	0.897923	PRKCG	1
hsa00310	hsa00310	Lysine degradation	1/157	63/8105	0.70978	0.999507	0.897923	SMYD1	1
hsa04623	hsa04623	Cytosolic DNA-sensing pathway	1/157	63/8105	0.70978	0.999507	0.897923	IFNA5	1
hsa05217	hsa05217	Basal cell carcinoma	1/157	63/8105	0.70978	0.999507	0.897923	GADD45G	1
hsa04926	hsa04926	Relaxin signaling pathway	2/157	129/8105	0.717919	0.999507	0.897923	INSL5/RXFP3	2
hsa00230	hsa00230	Purine metabolism	2/157	130/8105	0.7219	0.999507	0.897923	PDE6H/URAD	2
hsa04068	hsa04068	FoxO signaling pathway	2/157	131/8105	0.725833	0.999507	0.897923	G6PC/GADD45G	2
hsa04650	hsa04650	Natural killer cell mediated cytotoxicity	2/157	131/8105	0.725833	0.999507	0.897923	IFNA5/PRKCG	2
hsa04728	hsa04728	Dopaminergic synapse	2/157	132/8105	0.729719	0.999507	0.897923	CALML5/PRKCG	2
hsa04137	hsa04137	Mitophagy - animal	1/157	68/8105	0.737031	0.999507	0.897923	ATG9B	1
hsa04622	hsa04622	RIG-I-like receptor signaling pathway	1/157	70/8105	0.747205	0.999507	0.897923	IFNA5	1
hsa05230	hsa05230	Central carbon metabolism in cancer	1/157	70/8105	0.747205	0.999507	0.897923	LDHC	1
hsa04915	hsa04915	Estrogen signaling pathway	2/157	138/8105	0.752073	0.999507	0.897923	CALML5/KRT20	2
hsa05169	hsa05169	Epstein-Barr virus infection	3/157	202/8105	0.75538	0.999507	0.897923	GADD45G/IFNA5/RBPJL	3
hsa05203	hsa05203	Viral carcinogenesis	3/157	204/8105	0.761293	0.999507	0.897923	CCR8/HPN/RBPJL	3
hsa00562	hsa00562	Inositol phosphate metabolism	1/157	73/8105	0.761738	0.999507	0.897923	PIK3CG	1
hsa04115	hsa04115	p53 signaling pathway	1/157	73/8105	0.761738	0.999507	0.897923	GADD45G	1
hsa05133	hsa05133	Pertussis	1/157	76/8105	0.77544	0.999507	0.897923	CALML5	1
hsa05212	hsa05212	Pancreatic cancer	1/157	76/8105	0.77544	0.999507	0.897923	GADD45G	1
hsa05220	hsa05220	Chronic myeloid leukemia	1/157	76/8105	0.77544	0.999507	0.897923	GADD45G	1
hsa05140	hsa05140	Leishmaniasis	1/157	77/8105	0.779831	0.999507	0.897923	ITGA4	1
hsa05170	hsa05170	Human immunodeficiency virus 1 infection	3/157	212/8105	0.783804	0.999507	0.897923	CALML5/IFNA5/PRKCG	3
hsa04072	hsa04072	Phospholipase D signaling pathway	2/157	148/8105	0.785815	0.999507	0.897923	AGT/PIK3CG	2
hsa01521	hsa01521	EGFR tyrosine kinase inhibitor resistance	1/157	79/8105	0.788359	0.999507	0.897923	PRKCG	1
hsa04514	hsa04514	Cell adhesion molecules	2/157	149/8105	0.788959	0.999507	0.897923	ITGA4/PTPRC	2
hsa04932	hsa04932	Non-alcoholic fatty liver disease	2/157	150/8105	0.792062	0.999507	0.897923	ADIPOQ/COX6A2	2
hsa04146	hsa04146	Peroxisome	1/157	82/8105	0.800539	0.999507	0.897923	ABCD2	1
hsa04218	hsa04218	Cellular senescence	2/157	156/8105	0.809854	0.999507	0.897923	CALML5/GADD45G	2
hsa04012	hsa04012	ErbB signaling pathway	1/157	85/8105	0.812022	0.999507	0.897923	PRKCG	1
hsa04390	hsa04390	Hippo signaling pathway	2/157	157/8105	0.812685	0.999507	0.897923	AMH/BMP5	2
hsa05210	hsa05210	Colorectal cancer	1/157	86/8105	0.815702	0.999507	0.897923	GADD45G	1
hsa05163	hsa05163	Human cytomegalovirus infection	3/157	225/8105	0.816652	0.999507	0.897923	CALML5/IFNA5/PRKCG	3
hsa04540	hsa04540	Gap junction	1/157	88/8105	0.822849	0.999507	0.897923	PRKCG	1
hsa05161	hsa05161	Hepatitis B	2/157	162/8105	0.826286	0.999507	0.897923	IFNA5/PRKCG	2
hsa04211	hsa04211	Longevity regulating pathway	1/157	89/8105	0.826318	0.999507	0.897923	ADIPOQ	1
hsa04310	hsa04310	Wnt signaling pathway	2/157	166/8105	0.836524	0.999507	0.897923	PRKCG/WIF1	2
hsa05225	hsa05225	Hepatocellular carcinoma	2/157	168/8105	0.841438	0.999507	0.897923	GADD45G/PRKCG	2
hsa04657	hsa04657	IL-17 signaling pathway	1/157	94/8105	0.842677	0.999507	0.897923	CSF3	1
hsa05164	hsa05164	Influenza A	2/157	172/8105	0.850868	0.999507	0.897923	IFNA5/PRSS1	2
hsa05215	hsa05215	Prostate cancer	1/157	97/8105	0.851748	0.999507	0.897923	KLK3	1
hsa01522	hsa01522	Endocrine resistance	1/157	98/8105	0.854654	0.999507	0.897923	DLL3	1
hsa05231	hsa05231	Choline metabolism in cancer	1/157	98/8105	0.854654	0.999507	0.897923	PRKCG	1
hsa04933	hsa04933	AGE-RAGE signaling pathway in diabetic complications	1/157	100/8105	0.860299	0.999507	0.897923	AGT	1
hsa05132	hsa05132	Salmonella infection	3/157	249/8105	0.866285	0.999507	0.897923	MYL7/PIK3CG/PTPRC	3
hsa05152	hsa05152	Tuberculosis	2/157	180/8105	0.868221	0.999507	0.897923	CALML5/IFNA5	2
hsa04064	hsa04064	NF-kappa B signaling pathway	1/157	104/8105	0.870942	0.999507	0.897923	GADD45G	1
hsa04660	hsa04660	T cell receptor signaling pathway	1/157	104/8105	0.870942	0.999507	0.897923	PTPRC	1
hsa04360	hsa04360	Axon guidance	2/157	182/8105	0.872261	0.999507	0.897923	EPHA7/UNC5D	2
hsa04928	hsa04928	Parathyroid hormone synthesis, secretion and action	1/157	106/8105	0.875957	0.999507	0.897923	PRKCG	1
hsa03008	hsa03008	Ribosome biogenesis in eukaryotes	1/157	110/8105	0.885415	0.999507	0.897923	FBLL1	1
hsa04071	hsa04071	Sphingolipid signaling pathway	1/157	119/8105	0.904155	0.999507	0.897923	PRKCG	1
hsa04110	hsa04110	Cell cycle	1/157	124/8105	0.913215	0.999507	0.897923	GADD45G	1
hsa04114	hsa04114	Oocyte meiosis	1/157	129/8105	0.921424	0.999507	0.897923	CALML5	1
hsa00190	hsa00190	Oxidative phosphorylation	1/157	133/8105	0.927431	0.999507	0.897923	COX6A2	1
hsa04210	hsa04210	Apoptosis	1/157	136/8105	0.931635	0.999507	0.897923	GADD45G	1
hsa05322	hsa05322	Systemic lupus erythematosus	1/157	136/8105	0.931635	0.999507	0.897923	C8B	1
hsa04140	hsa04140	Autophagy - animal	1/157	137/8105	0.932982	0.999507	0.897923	ATG9B	1
hsa05135	hsa05135	Yersinia infection	1/157	137/8105	0.932982	0.999507	0.897923	ITGA4	1
hsa05162	hsa05162	Measles	1/157	139/8105	0.935598	0.999507	0.897923	IFNA5	1
hsa05418	hsa05418	Fluid shear stress and atherosclerosis	1/157	139/8105	0.935598	0.999507	0.897923	CALML5	1
hsa04120	hsa04120	Ubiquitin mediated proteolysis	1/157	140/8105	0.936867	0.999507	0.897923	BIRC7	1
hsa04550	hsa04550	Signaling pathways regulating pluripotency of stem cells	1/157	143/8105	0.940527	0.999507	0.897923	POU5F1	1
hsa04714	hsa04714	Thermogenesis	2/157	232/8105	0.942774	0.999507	0.897923	COX6A2/NPPB	2
hsa03040	hsa03040	Spliceosome	1/157	151/8105	0.94929	0.999507	0.897923	NCBP2L	1
hsa04150	hsa04150	mTOR signaling pathway	1/157	155/8105	0.953178	0.999507	0.897923	PRKCG	1
hsa05160	hsa05160	Hepatitis C	1/157	157/8105	0.955009	0.999507	0.897923	IFNA5	1
hsa04217	hsa04217	Necroptosis	1/157	159/8105	0.956769	0.999507	0.897923	IFNA5	1
hsa05012	hsa05012	Parkinson disease	2/157	249/8105	0.956846	0.999507	0.897923	CALML5/COX6A2	2
hsa05165	hsa05165	Human papillomavirus infection	3/157	331/8105	0.958489	0.999507	0.897923	IFNA5/ITGA4/RBPJL	3
hsa05020	hsa05020	Prion disease	2/157	273/8105	0.97122	0.999507	0.897923	C8B/COX6A2	2
hsa03013	hsa03013	RNA transport	1/157	186/8105	0.9748	0.999507	0.897923	NCBP2L	1
hsa05034	hsa05034	Alcoholism	1/157	187/8105	0.975299	0.999507	0.897923	CALML5	1
hsa05205	hsa05205	Proteoglycans in cancer	1/157	205/8105	0.982782	0.999507	0.897923	PRKCG	1
hsa05131	hsa05131	Shigellosis	1/157	246/8105	0.992456	0.999507	0.897923	MYL7	1
hsa04740	hsa04740	Olfactory transduction	3/157	443/8105	0.99289	0.999507	0.897923	CALML5/OR1N2/OR2K2	3
hsa05010	hsa05010	Alzheimer disease	2/157	369/8105	0.994657	0.999507	0.897923	CALML5/COX6A2	2
hsa05022	hsa05022	Pathways of neurodegeneration - multiple diseases	3/157	475/8105	0.995819	0.999507	0.897923	CALML5/COX6A2/PRKCG	3
hsa05016	hsa05016	Huntington disease	1/157	306/8105	0.997762	0.999507	0.897923	COX6A2	1
hsa05206	hsa05206	MicroRNAs in cancer	1/157	310/8105	0.997937	0.999507	0.897923	PRKCG	1
hsa05014	hsa05014	Amyotrophic lateral sclerosis	1/157	364/8105	0.999315	0.999507	0.897923	COX6A2	1
hsa05168	hsa05168	Herpes simplex virus 1 infection	2/157	498/8105	0.999507	0.999507	0.897923	IFNA5/ZFP57	2
